# Supplementary material for: Tetra­aqua­bis(isonicotinamide-κN 1)cobalt(II) bis­(4-formyl­benzoate) dihydrate
Source: Acta Crystallogr Sect E Struct Rep Online. 2009 Aug 26;65(Pt 9):m1130–1. doi: 10.1107/S1600536809033200 (PMC2969956; doi:10.1107/S1600536809033200)
Supplement: Supplementary file 1 [file e-65-m1130-sup1.cif]

##############################################################################
###                                                                        ###
###        Electronic paper (Acta Crystallographica Section E)             ###
###                                                                        ###
##############################################################################
#                                                                            #
# This CIF contains the data in a paper accepted for publication in Acta     #
# Crystallographica Section E. It conforms to the requirements of Notes      #
# for Authors for Section E, and has been peer reviewed under the auspices   #
# of the IUCr Commission on Journals.                                        #
#                                                                            #
# Full details of the Crystallographic Information File format               #
# are given in the paper "The Crystallographic Information File (CIF):       #
# a New Standard Archive File for Crystallography" by S. R. Hall, F. H.      #
# Allen and I. D. Brown [Acta Cryst. (1991), A47, 655-685].                  #
#                                                                            #
# The current version of the core CIF dictionary is obtainable from          #
# ftp://ftp.iucr.org/pub/cif_core.dic. The current version number is 2.4.    #
#                                                                            #
# Software is freely available for graphical display of the structure(s) in  #
# this CIF.  For information consult the CIF home page http://www.iucr.org/  #
# cif/home.html                                                              #
#                                                                            #
# This file may be used for bona fide research purposes within the           #
# scientific community so long as proper attribution is given to the journal # 
# article from which it was obtained.                                        #
#                                                                            #
##############################################################################
                                             
data_I
_audit_creation_method     SHELXL-97
_chemical_name_systematic
;
Tetraaquabis(isonicotinamide-\k<i>N</i>^1^)cobalt(II)
bis(4-formylbenzoate) dihydrate
;
_chemical_name_common     ?
_chemical_formula_moiety     'C12 H20 Co N4 O6 2+, 2(C8 H5 O3 -), 2(H2 O)'
_chemical_formula_sum     'C28 H34 Co N4 O14'
_chemical_formula_iupac     '[Co (C6 H6 N2 O)2 (H2 O)4] (C8 H5 O3)2, 2H2 O'
_chemical_formula_weight     709.53
_chemical_melting_point     ?
_symmetry_cell_setting     triclinic
_symmetry_space_group_name_H-M     'P -1'
_symmetry_space_group_name_Hall     '-P 1'
loop_
    _symmetry_equiv_pos_as_xyz
    'x, y, z'
    '-x, -y, -z'
_cell_length_a     6.4490(2)
_cell_length_b     6.8836(3)
_cell_length_c     18.1792(5)
_cell_angle_alpha     81.967(3)
_cell_angle_beta     84.681(3)
_cell_angle_gamma     72.564(2)
_cell_volume     761.28(5)
_cell_formula_units_Z     1
_cell_measurement_reflns_used     4050
_cell_measurement_theta_min     1.13
_cell_measurement_theta_max     28.38
_cell_measurement_temperature     100(2)
_exptl_crystal_description     rod-shaped
_exptl_crystal_colour     orange
_exptl_crystal_size_max     0.17
_exptl_crystal_size_mid     0.08
_exptl_crystal_size_min     0.04
_exptl_crystal_density_diffrn     1.548
_exptl_crystal_density_meas     ?
_exptl_crystal_density_method     'not measured'
_exptl_crystal_F_000     369
_exptl_absorpt_coefficient_mu     0.642
_exptl_absorpt_correction_type     multi-scan
_exptl_absorpt_process_details     '(SADABS; Bruker, 2005)'
_exptl_absorpt_correction_T_min     0.943
_exptl_absorpt_correction_T_max     0.978
_exptl_special_details
;
;
_diffrn_ambient_temperature     100(2)
_diffrn_radiation_type     MoK\a
_diffrn_radiation_wavelength     0.71073
_diffrn_radiation_source     'fine-focus sealed tube'
_diffrn_radiation_monochromator     graphite
_diffrn_measurement_device_type     'Bruker Kappa APEXII CCD area-detector'
_diffrn_measurement_method     '\f and \w'
_diffrn_detector_area_resol_mean     ?
_diffrn_reflns_number     13740
_diffrn_reflns_av_R_equivalents     0.0539
_diffrn_reflns_av_sigmaI/netI     0.0648
_diffrn_reflns_theta_min     1.13
_diffrn_reflns_theta_max     28.38
_diffrn_reflns_theta_full     28.38
_diffrn_measured_fraction_theta_max     0.988
_diffrn_measured_fraction_theta_full     0.988
_diffrn_reflns_limit_h_min     -8
_diffrn_reflns_limit_h_max     8
_diffrn_reflns_limit_k_min     -9
_diffrn_reflns_limit_k_max     8
_diffrn_reflns_limit_l_min     -24
_diffrn_reflns_limit_l_max     24
_diffrn_standards_number     0
_diffrn_standards_interval_count     ?
_diffrn_standards_interval_time     ?
_diffrn_standards_decay_%     ?
_refine_special_details
;
Refinement of <i>F</i>^2^ against ALL reflections. The weighted <i>R</i>-factor
<i>wR</i> and goodness of fit <i>S</i> are based on <i>F</i>^2^, conventional
<i>R</i>-factors <i>R</i> are based on <i>F</i>, with <i>F</i> set to zero for
negative <i>F</i>^2^. The threshold expression of <i>F</i>^2^ >
\s(<i>F</i>^2^) is used only for calculating <i>R</i>-factors(gt) <i>etc</i>.
and is not relevant to the choice of reflections for refinement.
<i>R</i>-factors based on <i>F</i>^2^ are statistically about twice as large
as those based on <i>F</i>, and <i>R</i>- factors based on ALL data will be
even larger.
;
_reflns_number_total     3780
_reflns_number_gt     2884
_reflns_threshold_expression     I>2\s(I)
_refine_ls_structure_factor_coef     Fsqd
_refine_ls_matrix_type     full
_refine_ls_R_factor_all     0.0551
_refine_ls_R_factor_gt     0.0341
_refine_ls_wR_factor_gt     0.0694
_refine_ls_wR_factor_ref     0.0743
_refine_ls_goodness_of_fit_ref     0.981
_refine_ls_restrained_S_all     1.036
_refine_ls_number_reflns     3780
_refine_ls_number_parameters     236
_refine_ls_number_restraints     9
_refine_ls_hydrogen_treatment     mixed
_refine_ls_weighting_scheme     calc
_refine_ls_weighting_details
                 'calc w=1/[\s^2^(Fo^2^)+(0.0308P)^2^] where P=(Fo^2^+2Fc^2^)/3'
_atom_sites_solution_hydrogens     geom
_atom_sites_solution_primary     direct
_atom_sites_solution_secondary     difmap
_refine_ls_shift/su_max     0.000
_refine_ls_shift/su_mean     0.000
_refine_diff_density_max     0.356
_refine_diff_density_min     -0.411
_refine_ls_extinction_method     none
_refine_ls_extinction_coef     ?
loop_
    _atom_type_symbol
    _atom_type_description
    _atom_type_scat_dispersion_real
    _atom_type_scat_dispersion_imag
    _atom_type_scat_source
    'C' 'C' 0.0030 0.0020
                         'International Tables Vol C Tables 4.2.6.8 and 6.1.1.4'
    'H' 'H' 0.0000 0.0000
                         'International Tables Vol C Tables 4.2.6.8 and 6.1.1.4'
    'Co' 'Co' 0.3490 0.9720
                         'International Tables Vol C Tables 4.2.6.8 and 6.1.1.4'
    'N' 'N' 0.0060 0.0030
                         'International Tables Vol C Tables 4.2.6.8 and 6.1.1.4'
    'O' 'O' 0.0110 0.0060
                         'International Tables Vol C Tables 4.2.6.8 and 6.1.1.4'
_computing_data_collection     'APEX2 (Bruker, 2007)'
_computing_cell_refinement     'SAINT (Bruker, 2007)'
_computing_data_reduction     'SAINT (Bruker, 2007)'
_computing_structure_solution     'SHELXS97 (Sheldrick, 2008)'
_computing_structure_refinement     'SHELXL97 (Sheldrick, 2008)'
_computing_molecular_graphics     'Mercury (Macrae <i>et al.</i>,  2006)'
_computing_publication_material
                                'WinGX (Farrugia, 1999) and PLATON (Spek, 2009)'
loop_
    _atom_site_type_symbol
    _atom_site_label
    _atom_site_fract_x
    _atom_site_fract_y
    _atom_site_fract_z
    _atom_site_U_iso_or_equiv
    _atom_site_adp_type
    _atom_site_calc_flag
    _atom_site_refinement_flags
    _atom_site_occupancy
    _atom_site_disorder_assembly
    _atom_site_disorder_group
    Co Co1 0.0000 0.0000 0.0000 0.01071(11) Uani d S 1 . .
    O O1 -0.3206(2) 0.68183(19) -0.08763(7) 0.0168(3) Uani d . 1 . .
    O O2 0.0316(2) 0.55083(19) -0.12091(7) 0.0154(3) Uani d . 1 . .
    O O3 0.6316(2) -0.2347(2) 0.31750(7) 0.0191(3) Uani d . 1 . .
    O O4 -0.5540(2) 0.7430(2) -0.46372(7) 0.0249(3) Uani d . 1 . .
    O O5 0.1816(2) 0.2025(2) -0.02613(7) 0.0129(3) Uani d D 1 . .
    H H51 0.226(3) 0.251(3) 0.0122(9) 0.015 Uiso d D 1 . .
    H H52 0.122(3) 0.309(2) -0.0568(9) 0.015 Uiso d D 1 . .
    O O6 0.2398(2) -0.2399(2) -0.04719(7) 0.0154(3) Uani d D 1 . .
    H H61 0.382(2) -0.268(3) -0.0613(10) 0.015 Uiso d D 1 . .
    H H62 0.189(3) -0.321(3) -0.0685(10) 0.015 Uiso d D 1 . .
    O O7 0.1474(2) 0.1218(2) 0.58230(7) 0.0212(3) Uani d D 1 . .
    H H71 0.222(3) 0.165(3) 0.6122(9) 0.015 Uiso d D 1 . .
    H H72 0.239(3) -0.002(2) 0.5679(10) 0.015 Uiso d D 1 . .
    N N1 0.1381(2) -0.0933(2) 0.10768(8) 0.0118(3) Uani d . 1 . .
    N N2 0.3064(2) -0.1744(2) 0.38109(8) 0.0159(4) Uani d . 1 . .
    H H2A 0.3647 -0.1901 0.4230 0.019 Uiso calc R 1 . .
    H H2B 0.1675 -0.1461 0.3796 0.019 Uiso calc R 1 . .
    C C1 -0.1665(3) 0.6195(3) -0.13455(10) 0.0133(4) Uani d . 1 . .
    C C2 -0.2240(3) 0.6309(3) -0.21448(10) 0.0119(4) Uani d . 1 . .
    C C3 -0.0588(3) 0.5837(3) -0.26939(10) 0.0149(4) Uani d . 1 . .
    H H3 0.0859 0.5438 -0.2570 0.018 Uiso calc R 1 . .
    C C4 -0.1087(3) 0.5957(3) -0.34277(10) 0.0164(4) Uani d . 1 . .
    H H4 0.0023 0.5630 -0.3795 0.020 Uiso calc R 1 . .
    C C5 -0.3246(3) 0.6567(3) -0.36142(10) 0.0150(4) Uani d . 1 . .
    C C6 -0.4913(3) 0.7031(3) -0.30633(10) 0.0146(4) Uani d . 1 . .
    H H6 -0.6359 0.7427 -0.3187 0.018 Uiso calc R 1 . .
    C C7 -0.4407(3) 0.6900(3) -0.23320(10) 0.0140(4) Uani d . 1 . .
    H H7 -0.5517 0.7206 -0.1964 0.017 Uiso calc R 1 . .
    C C8 0.0137(3) -0.0686(3) 0.17118(10) 0.0130(4) Uani d . 1 . .
    H H8 -0.1367 -0.0279 0.1683 0.016 Uiso calc R 1 . .
    C C9 0.0981(3) -0.1008(3) 0.24058(10) 0.0128(4) Uani d . 1 . .
    H H9 0.0057 -0.0807 0.2830 0.015 Uiso calc R 1 . .
    C C10 0.3216(3) -0.1633(3) 0.24610(10) 0.0114(4) Uani d . 1 . .
    C C11 0.4511(3) -0.1974(3) 0.18124(10) 0.0137(4) Uani d . 1 . .
    H H11 0.6018 -0.2448 0.1830 0.016 Uiso calc R 1 . .
    C C12 0.3547(3) -0.1602(3) 0.11403(10) 0.0146(4) Uani d . 1 . .
    H H12 0.4440 -0.1827 0.0710 0.018 Uiso calc R 1 . .
    C C13 0.4314(3) -0.1941(3) 0.31843(10) 0.0132(4) Uani d . 1 . .
    C C14 -0.3744(3) 0.6684(3) -0.43957(11) 0.0203(5) Uani d . 1 . .
    H H14 -0.251(3) 0.611(3) -0.4732(11) 0.025(6) Uiso d . 1 . .
loop_
    _atom_site_aniso_label
    _atom_site_aniso_U_11
    _atom_site_aniso_U_22
    _atom_site_aniso_U_33
    _atom_site_aniso_U_12
    _atom_site_aniso_U_13
    _atom_site_aniso_U_23
    Co1 0.0088(2) 0.0147(2) 0.00937(19) -0.00406(16) -0.00113(14) -0.00213(14)
    O1 0.0131(7) 0.0241(8) 0.0145(7) -0.0058(6) -0.0016(5) -0.0053(6)
    O2 0.0110(7) 0.0181(7) 0.0175(7) -0.0034(6) -0.0053(5) -0.0027(6)
    O3 0.0116(7) 0.0274(8) 0.0181(7) -0.0028(6) -0.0042(6) -0.0068(6)
    O4 0.0248(8) 0.0311(9) 0.0159(7) -0.0013(7) -0.0082(6) -0.0036(6)
    O5 0.0124(7) 0.0173(7) 0.0101(7) -0.0054(6) -0.0040(5) -0.0007(5)
    O6 0.0100(7) 0.0195(8) 0.0186(7) -0.0049(6) 0.0001(6) -0.0078(6)
    O7 0.0157(8) 0.0304(9) 0.0191(7) -0.0062(7) -0.0028(6) -0.0079(6)
    N1 0.0107(8) 0.0134(8) 0.0123(8) -0.0047(7) -0.0004(6) -0.0021(6)
    N2 0.0137(8) 0.0243(9) 0.0106(8) -0.0048(7) -0.0051(6) -0.0033(7)
    C1 0.0166(10) 0.0101(10) 0.0147(9) -0.0058(8) -0.0034(8) -0.0011(7)
    C2 0.0132(10) 0.0095(9) 0.0138(9) -0.0041(8) -0.0028(7) -0.0006(7)
    C3 0.0114(10) 0.0148(10) 0.0185(10) -0.0031(8) -0.0032(8) -0.0024(8)
    C4 0.0154(10) 0.0163(10) 0.0155(10) -0.0024(8) 0.0017(8) -0.0020(8)
    C5 0.0193(10) 0.0133(10) 0.0126(9) -0.0045(8) -0.0025(8) -0.0012(8)
    C6 0.0114(10) 0.0160(10) 0.0166(10) -0.0033(8) -0.0042(8) -0.0018(8)
    C7 0.0138(10) 0.0132(10) 0.0146(9) -0.0029(8) -0.0001(8) -0.0028(8)
    C8 0.0091(9) 0.0152(10) 0.0140(9) -0.0023(8) -0.0018(7) -0.0015(8)
    C9 0.0122(10) 0.0160(10) 0.0104(9) -0.0048(8) 0.0010(7) -0.0022(7)
    C10 0.0141(10) 0.0085(9) 0.0127(9) -0.0038(8) -0.0039(7) -0.0014(7)
    C11 0.0089(9) 0.0168(10) 0.0161(10) -0.0040(8) -0.0032(7) -0.0021(8)
    C12 0.0108(10) 0.0190(10) 0.0136(9) -0.0036(8) 0.0005(7) -0.0028(8)
    C13 0.0147(10) 0.0112(10) 0.0143(9) -0.0031(8) -0.0035(8) -0.0027(7)
    C14 0.0236(12) 0.0214(11) 0.0143(10) -0.0039(10) 0.0002(9) -0.0033(9)
_geom_special_details
;
All e.s.d.'s (except the e.s.d. in the dihedral angle between two l.s. planes)
are estimated using the full covariance matrix. The cell e.s.d.'s are taken
into account individually in the estimation of e.s.d.'s in distances, angles
and torsion angles; correlations between e.s.d.'s in cell parameters are only
used when they are defined by crystal symmetry. An approximate (isotropic)
treatment of cell e.s.d.'s is used for estimating e.s.d.'s involving l.s.
planes.
;
loop_
    _geom_bond_atom_site_label_1
    _geom_bond_atom_site_label_2
    _geom_bond_site_symmetry_2
    _geom_bond_distance
    _geom_bond_publ_flag
    Co1 O5 . 2.0570(13) yes
    Co1 O5 2 2.0570(13) ?
    Co1 O6 . 2.1151(12) yes
    Co1 O6 2 2.1151(12) ?
    Co1 N1 . 2.1603(14) yes
    Co1 N1 2 2.1603(14) ?
    O1 C1 . 1.261(2) ?
    O2 C1 . 1.257(2) ?
    O3 C13 . 1.236(2) ?
    O4 C14 . 1.214(2) ?
    O5 H51 . 0.916(13) ?
    O5 H52 . 0.865(14) ?
    O6 H61 . 0.899(13) ?
    O6 H62 . 0.871(14) ?
    O7 H71 . 0.892(14) ?
    O7 H72 . 0.935(13) ?
    N1 C8 . 1.344(2) ?
    N1 C12 . 1.344(2) ?
    N2 C13 . 1.331(2) ?
    N2 H2A . 0.8600 ?
    N2 H2B . 0.8600 ?
    C2 C1 . 1.518(2) ?
    C2 C3 . 1.387(2) ?
    C3 C4 . 1.387(2) ?
    C3 H3 . 0.9300 ?
    C4 H4 . 0.9300 ?
    C5 C4 . 1.388(3) ?
    C5 C14 . 1.471(3) ?
    C6 C5 . 1.394(2) ?
    C6 C7 . 1.382(2) ?
    C6 H6 . 0.9300 ?
    C7 C2 . 1.394(2) ?
    C7 H7 . 0.9300 ?
    C8 H8 . 0.9300 ?
    C9 C8 . 1.383(2) ?
    C9 C10 . 1.384(2) ?
    C9 H9 . 0.9300 ?
    C10 C11 . 1.386(2) ?
    C10 C13 . 1.510(2) ?
    C11 C12 . 1.380(2) ?
    C11 H11 . 0.9300 ?
    C12 H12 . 0.9300 ?
    C14 H14 . 0.976(19) ?
loop_
    _geom_angle_atom_site_label_1
    _geom_angle_atom_site_label_2
    _geom_angle_atom_site_label_3
    _geom_angle_site_symmetry_1
    _geom_angle_site_symmetry_3
    _geom_angle
    _geom_angle_publ_flag
    O5 Co1 O5 . 2 180.00(4) ?
    O5 Co1 O6 . . 93.11(5) ?
    O5 Co1 O6 2 . 86.89(5) ?
    O5 Co1 O6 . 2 86.89(5) ?
    O5 Co1 O6 2 2 93.11(5) ?
    O5 Co1 N1 . . 90.50(5) ?
    O5 Co1 N1 2 . 89.50(5) ?
    O5 Co1 N1 . 2 89.50(5) ?
    O5 Co1 N1 2 2 90.50(5) ?
    O6 Co1 O6 . 2 180.00(9) ?
    O6 Co1 N1 . . 91.81(5) ?
    O6 Co1 N1 2 . 88.19(5) ?
    O6 Co1 N1 . 2 88.19(5) ?
    O6 Co1 N1 2 2 91.81(5) ?
    N1 Co1 N1 2 . 180.00(3) ?
    Co1 O5 H51 . . 118.1(12) ?
    Co1 O5 H52 . . 114.2(12) ?
    H51 O5 H52 . . 106.5(16) ?
    Co1 O6 H61 . . 136.9(12) ?
    Co1 O6 H62 . . 114.8(12) ?
    H62 O6 H61 . . 106.4(16) ?
    H71 O7 H72 . . 106.5(15) ?
    C8 N1 Co1 . . 121.76(12) ?
    C12 N1 Co1 . . 121.13(12) ?
    C12 N1 C8 . . 116.80(15) ?
    C13 N2 H2A . . 120.0 ?
    C13 N2 H2B . . 120.0 ?
    H2A N2 H2B . . 120.0 ?
    O2 C1 O1 . . 125.45(16) ?
    O2 C1 C2 . . 117.12(16) ?
    O1 C1 C2 . . 117.42(16) ?
    C3 C2 C1 . . 119.50(16) ?
    C3 C2 C7 . . 119.82(16) ?
    C7 C2 C1 . . 120.68(16) ?
    C2 C3 H3 . . 119.9 ?
    C4 C3 C2 . . 120.16(17) ?
    C4 C3 H3 . . 119.9 ?
    C3 C4 C5 . . 119.95(17) ?
    C3 C4 H4 . . 120.0 ?
    C5 C4 H4 . . 120.0 ?
    C4 C5 C6 . . 120.09(16) ?
    C4 C5 C14 . . 119.15(17) ?
    C6 C5 C14 . . 120.75(17) ?
    C5 C6 H6 . . 120.1 ?
    C7 C6 C5 . . 119.78(17) ?
    C7 C6 H6 . . 120.1 ?
    C2 C7 H7 . . 119.9 ?
    C6 C7 C2 . . 120.21(17) ?
    C6 C7 H7 . . 119.9 ?
    N1 C8 C9 . . 123.34(16) ?
    N1 C8 H8 . . 118.3 ?
    C9 C8 H8 . . 118.3 ?
    C8 C9 C10 . . 119.24(16) ?
    C8 C9 H9 . . 120.4 ?
    C10 C9 H9 . . 120.4 ?
    C9 C10 C11 . . 117.81(16) ?
    C9 C10 C13 . . 123.74(16) ?
    C11 C10 C13 . . 118.44(16) ?
    C10 C11 H11 . . 120.3 ?
    C12 C11 C10 . . 119.46(17) ?
    C12 C11 H11 . . 120.3 ?
    N1 C12 C11 . . 123.26(16) ?
    N1 C12 H12 . . 118.4 ?
    C11 C12 H12 . . 118.4 ?
    O3 C13 N2 . . 122.54(16) ?
    O3 C13 C10 . . 119.36(16) ?
    N2 C13 C10 . . 118.09(16) ?
    O4 C14 C5 . . 124.77(19) ?
    O4 C14 H14 . . 119.5(11) ?
    C5 C14 H14 . . 115.7(11) ?
loop_
    _geom_torsion_atom_site_label_1
    _geom_torsion_atom_site_label_2
    _geom_torsion_atom_site_label_3
    _geom_torsion_atom_site_label_4
    _geom_torsion_site_symmetry_1
    _geom_torsion_site_symmetry_2
    _geom_torsion_site_symmetry_3
    _geom_torsion_site_symmetry_4
    _geom_torsion
    _geom_torsion_publ_flag
    O5 Co1 N1 C8 . . . . 119.00(13) ?
    O5 Co1 N1 C8 2 . . . -61.00(13) ?
    O5 Co1 N1 C12 . . . . -54.41(14) ?
    O5 Co1 N1 C12 2 . . . 125.59(14) ?
    O6 Co1 N1 C8 . . . . -147.87(13) ?
    O6 Co1 N1 C8 2 . . . 32.13(13) ?
    O6 Co1 N1 C12 . . . . 38.72(14) ?
    O6 Co1 N1 C12 2 . . . -141.28(14) ?
    Co1 N1 C8 C9 . . . . -171.09(13) ?
    C12 N1 C8 C9 . . . . 2.6(3) ?
    Co1 N1 C12 C11 . . . . 171.72(14) ?
    C8 N1 C12 C11 . . . . -2.0(3) ?
    C3 C2 C1 O1 . . . . 173.53(16) ?
    C3 C2 C1 O2 . . . . -5.6(2) ?
    C7 C2 C1 O1 . . . . -5.9(3) ?
    C7 C2 C1 O2 . . . . 174.98(16) ?
    C1 C2 C3 C4 . . . . -179.23(16) ?
    C7 C2 C3 C4 . . . . 0.2(3) ?
    C2 C3 C4 C5 . . . . 0.5(3) ?
    C6 C5 C4 C3 . . . . -0.9(3) ?
    C14 C5 C4 C3 . . . . -179.95(17) ?
    C4 C5 C14 O4 . . . . -170.50(19) ?
    C6 C5 C14 O4 . . . . 10.4(3) ?
    C7 C6 C5 C4 . . . . 0.6(3) ?
    C7 C6 C5 C14 . . . . 179.65(17) ?
    C5 C6 C7 C2 . . . . 0.1(3) ?
    C6 C7 C2 C1 . . . . 178.94(16) ?
    C6 C7 C2 C3 . . . . -0.5(3) ?
    C10 C9 C8 N1 . . . . -0.6(3) ?
    C8 C9 C10 C11 . . . . -2.1(3) ?
    C8 C9 C10 C13 . . . . 177.26(16) ?
    C9 C10 C11 C12 . . . . 2.6(3) ?
    C13 C10 C11 C12 . . . . -176.75(16) ?
    C9 C10 C13 O3 . . . . -174.44(17) ?
    C9 C10 C13 N2 . . . . 5.0(3) ?
    C11 C10 C13 O3 . . . . 4.9(3) ?
    C11 C10 C13 N2 . . . . -175.59(16) ?
    C10 C11 C12 N1 . . . . -0.6(3) ?
loop_
    _geom_hbond_atom_site_label_D
    _geom_hbond_atom_site_label_H
    _geom_hbond_atom_site_label_A
    _geom_hbond_site_symmetry_A
    _geom_hbond_distance_DH
    _geom_hbond_distance_HA
    _geom_hbond_distance_DA
    _geom_hbond_angle_DHA
    _geom_hbond_publ_flag
    N2 H2A O4 1_646 0.86 2.13 2.9680(19) 166 yes
    N2 H2B O7 2_556 0.86 2.05 2.8659(19) 158 yes
    O5 H51 O1 2_565 0.916(18) 1.723(18) 2.6355(18) 174.5(18) yes
    O5 H52 O2 . 0.868(15) 1.863(15) 2.7236(18) 171.1(18) yes
    O6 H61 O1 1_645 0.899(15) 1.872(15) 2.7707(19) 177.3(11) yes
    O6 H62 O2 1_545 0.87(2) 1.92(2) 2.7760(19) 168(2) yes
    O7 H71 O3 2_656 0.891(19) 1.850(18) 2.7371(19) 173.7(18) yes
    O7 H72 O4 1_646 0.936(15) 1.982(15) 2.9168(19) 176.8(17) yes
    C9 H9 O7 2_556 0.93 2.56 3.458(2) 161 yes
    C12 H12 O5 2_655 0.93 2.45 3.210(2) 139 yes
data_global
_journal_date_recd_electronic     2009-08-19
_journal_date_accepted     2009-08-20
_journal_name_full     'Acta Crystallographica, Section E'
_journal_year     2009
_journal_volume     65
_journal_issue      1
_journal_page_first     0
_journal_page_last     0
_journal_paper_category     QM
_journal_coeditor_code     XU2594
_publ_contact_author
;
Dr. Tuncer H\"okelek
Hacettepe University,
Department of Physics,
06800 Beytepe
Ankara
Turkey
;
_publ_contact_author_email     merzifon@hacettepe.edu.tr
_publ_contact_author_fax     '90(312)2352550'
_publ_contact_author_phone     '90(312)2977242'
_publ_section_title
;
Tetraaquabis(isonicotinamide-\k<i>N</i>^1^)cobalt(II) bis(4-formylbenzoate)
dihydrate
;
loop_
    _publ_author_name
    _publ_author_address
    'H\"okelek, Tuncer'
;
Department of Physics,
Hacettepe University,
06800 Beytepe
Ankara
Turkey
;
    'Y\?ilmaz, Filiz'
;
Department of Chemistry,
Faculty of Science,
Anadolu University,
26470 Yeniba\(glar
Eski\,sehir
Turkey
;
    'Tercan, Bar\?i\,s'
;
Department of Physics,
Karab\"uk University,
78050 Karab\"uk
Turkey
;
    'Sert\,celik, Mustafa'
;
Department of Chemistry,
Kafkas University,
63100 Kars
Turkey
;
    'Necefo\(glu, Hacali'
;
Department of Chemistry,
Kafkas University,
63100 Kars
Turkey
;
