# Supplementary material for: Tetra­aqua­bis(isonicotinamide-κN 1)cobalt(II) bis­(4-formyl­benzoate) dihydrate
Source: Acta Crystallogr Sect E Struct Rep Online. 2009 Aug 26;65(Pt 9):m1130–1. doi: 10.1107/S1600536809033200 (PMC2969956; doi:10.1107/S1600536809033200)
Supplement: Supplementary file 2 [file e-65-m1130-Isup2.hkl]

#
# h,k,l, Fc-squared, Fo-squared, sigma(Fo-squared) and status flag
#
data_I
_shelx_title ' se1 in P -1'
_shelx_refln_list_code          4
_shelx_F_calc_maximum      175.39
_exptl_crystal_F_000       368.93
_reflns_d_resolution_high  0.7476
 
loop_
 _symmetry_equiv_pos_as_xyz
 'x, y, z'
 '-x, -y, -z'
 
_cell_length_a     6.4490
_cell_length_b     6.8836
_cell_length_c    18.1792
_cell_angle_alpha  81.967
_cell_angle_beta   84.681
_cell_angle_gamma  72.564
 
_shelx_F_squared_multiplier     1.000
 
loop_
 _refln_index_h
 _refln_index_k
 _refln_index_l
 _refln_F_squared_calc
 _refln_F_squared_meas
 _refln_F_squared_sigma
 _refln_observed_status
   1   0   0      139.49      144.22      2.61 o
   2   0   0      420.76      421.20      5.92 o
   3   0   0      447.62      498.81      8.31 o
   4   0   0       14.89        6.57      3.45 o
   5   0   0      201.80      223.08     10.82 o
   6   0   0      535.84      533.70     23.47 o
   7   0   0      124.60      115.89     19.84 o
   8   0   0       17.46        7.58     24.54 o
  -7   1   0      290.43      340.20     41.70 o
  -6   1   0      536.51      527.39     24.23 o
  -5   1   0       57.20       47.60     10.79 o
  -4   1   0       21.94       20.85      4.30 o
  -3   1   0       33.11       30.82      3.79 o
  -2   1   0      690.96      683.91      9.55 o
  -1   1   0     1415.26     1406.57     18.38 o
   0   1   0      667.50      613.84      9.72 o
   1   1   0       24.46       18.34      2.15 o
   2   1   0       40.55       37.11      2.57 o
   3   1   0      126.03      127.58      4.83 o
   4   1   0       45.92       43.70      4.54 o
   5   1   0     1182.73     1235.74     17.60 o
   6   1   0       33.58       48.43     13.99 o
   7   1   0      240.81      211.56     29.49 o
   8   1   0      111.07      131.84     23.16 o
  -7   2   0       49.41       53.60     19.79 o
  -6   2   0      217.91      203.53     23.67 o
  -5   2   0      110.22      121.95     11.49 o
  -4   2   0       18.38       21.45      6.09 o
  -3   2   0       73.35       58.39      5.10 o
  -2   2   0     2977.90     3021.26     31.27 o
  -1   2   0     1647.89     1628.07     42.58 o
   0   2   0     3048.37     3081.07     50.12 o
   1   2   0    30761.01    29816.25    529.35 o
   2   2   0      369.91      363.94      8.66 o
   3   2   0     1584.90     1578.64     17.52 o
   4   2   0     1280.25     1291.32     21.05 o
   5   2   0      112.01      114.87     11.85 o
   6   2   0        2.26       12.43      7.05 o
   7   2   0      296.78      255.61     25.77 o
   8   2   0       16.58        0.03     14.91 o
  -6   3   0        5.81       13.50     17.27 o
  -5   3   0      306.45      329.14     27.34 o
  -4   3   0       43.34       57.54      9.66 o
  -3   3   0       67.08       64.62      8.42 o
  -2   3   0      315.63      301.35     12.35 o
  -1   3   0      278.17      279.70     10.01 o
   0   3   0       47.17       44.39      4.64 o
   1   3   0        0.92        4.31      3.26 o
   2   3   0      341.13      330.58      8.13 o
   3   3   0      624.79      636.72     12.52 o
   4   3   0     1218.01     1247.27     19.84 o
   5   3   0        7.18        8.10      8.04 o
   6   3   0      299.51      319.41     27.86 o
   7   3   0       58.98       54.93     19.92 o
   8   3   0      221.03      157.14     24.76 o
  -6   4   0       11.63       -0.25     17.35 o
  -5   4   0      359.71      354.53     63.25 o
  -4   4   0      640.59      649.73     60.25 o
  -3   4   0      182.04      204.37     21.33 o
  -2   4   0       76.40       94.87      9.84 o
  -1   4   0       61.05       69.41      8.49 o
   0   4   0       13.67        2.31      3.38 o
   1   4   0      506.90      515.07     10.88 o
   2   4   0     4861.39     4908.15     59.44 o
   3   4   0      250.85      254.15      8.79 o
   4   4   0      495.61      531.44     15.94 o
   5   4   0      300.39      298.51     18.51 o
   6   4   0       84.29       93.07     13.73 o
   7   4   0       24.29       20.50     11.76 o
   8   4   0      184.21      161.67     25.49 o
  -5   5   0       31.25       34.35     20.88 o
  -4   5   0      222.74      228.08     45.94 o
  -3   5   0      106.89      116.81     19.88 o
  -2   5   0       11.07        7.67     12.88 o
  -1   5   0       13.54       12.81      7.19 o
   0   5   0      345.88      355.61     14.04 o
   1   5   0      594.49      601.62     13.68 o
   2   5   0      165.95      169.08      9.48 o
   3   5   0      126.57      135.87     10.56 o
   4   5   0       56.59       52.37      8.75 o
   5   5   0      897.85      905.75     29.91 o
   6   5   0       32.99       27.86     11.46 o
   7   5   0       45.77       52.82     16.15 o
   8   5   0        4.04        0.51     17.90 o
  -4   6   0       63.35       57.40     21.98 o
  -3   6   0      181.39      189.70     26.02 o
  -2   6   0       99.60      107.48     15.76 o
  -1   6   0        7.10       -0.40      8.46 o
   0   6   0       81.12       79.45     11.28 o
   1   6   0      281.62      295.18     14.63 o
   2   6   0      151.28      146.25     12.20 o
   3   6   0      613.14      625.95     19.87 o
   4   6   0       30.06       32.72     10.56 o
   5   6   0      153.51      144.80     16.11 o
   6   6   0       53.26       55.98     13.89 o
   7   6   0       61.39       42.02     14.44 o
  -3   7   0       50.06       43.34     16.69 o
  -2   7   0      139.60      131.91     18.75 o
  -1   7   0       30.63       34.78     13.99 o
   0   7   0       13.22       12.00      9.89 o
   1   7   0       91.67       90.94     12.79 o
   2   7   0      292.80      289.57     24.62 o
   3   7   0      238.76      204.74     22.51 o
   4   7   0      143.24      135.48     15.60 o
   5   7   0        7.20       -7.91      9.84 o
   6   7   0      126.52       99.28     17.24 o
   7   7   0       76.01       93.02     21.97 o
  -1   8   0       52.60       43.96     16.43 o
   0   8   0        0.87       -5.05     13.22 o
   1   8   0      249.23      222.90     20.84 o
   2   8   0      352.95      266.07     26.60 o
   3   8   0       78.27       62.50     17.70 o
   4   8   0       45.43       34.53     16.82 o
   5   8   0        1.37        0.00     14.08 o
   6   8   0       36.85       30.37     24.35 o
   2   9   0       44.76       41.51     26.34 o
   3   9   0       32.21       34.02     24.97 o
  -3  -9   1        0.44      -15.30     19.66 o
  -2  -9   1        1.35        6.87     22.84 o
  -5  -8   1        3.45        3.84     14.52 o
  -4  -8   1       27.61       13.81     14.84 o
  -3  -8   1      128.84      109.48     20.53 o
  -2  -8   1      530.15      460.31     45.44 o
  -1  -8   1       17.11       20.65     14.59 o
   0  -8   1       56.07       68.40     14.50 o
   1  -8   1      192.64      164.06     21.58 o
  -7  -7   1       26.61        7.11     15.12 o
  -6  -7   1      167.62      155.35     28.60 o
  -5  -7   1       32.11       24.67     12.07 o
  -4  -7   1       52.21       52.27     15.99 o
  -3  -7   1      671.72      632.63     48.09 o
  -2  -7   1       53.02       54.38     15.70 o
  -1  -7   1        9.96       -2.39      9.56 o
   0  -7   1        2.64        0.17      9.37 o
   1  -7   1      110.89      133.46     17.77 o
   2  -7   1      344.21      383.26     33.83 o
   3  -7   1      118.42      132.17     23.22 o
  -7  -6   1       18.55       16.25     12.92 o
  -6  -6   1       25.18       27.57     12.32 o
  -5  -6   1       63.58       75.02     13.56 o
  -4  -6   1       34.84       32.03     12.90 o
  -3  -6   1        1.31       -0.49      6.97 o
  -2  -6   1     1136.40     1091.28     25.66 o
  -1  -6   1      471.07      479.01     17.33 o
   0  -6   1        3.47        4.16      8.28 o
   1  -6   1      153.35      148.02     13.50 o
   2  -6   1      716.89      771.79     52.50 o
   3  -6   1       43.66       43.38     18.94 o
   4  -6   1       17.45        7.90     19.15 o
  -8  -5   1       43.17       43.26     27.62 o
  -7  -5   1       75.53       85.73     15.70 o
  -6  -5   1      202.92      183.96     17.88 o
  -5  -5   1      543.11      511.38     23.67 o
  -4  -5   1      383.43      380.16     16.08 o
  -3  -5   1       24.73       29.62      7.96 o
  -2  -5   1      506.95      511.86     14.57 o
  -1  -5   1      494.68      519.83     13.13 o
   0  -5   1      279.71      285.43     13.34 o
   1  -5   1       59.58       62.57      8.82 o
   2  -5   1       28.17       39.42     11.31 o
   3  -5   1       60.25       75.85     18.21 o
   4  -5   1       74.36       70.72     19.95 o
   5  -5   1        0.63       -6.42     16.49 o
  -8  -4   1       83.42       90.52     22.88 o
  -7  -4   1      108.41      107.47     17.35 o
  -6  -4   1       54.43       61.62     12.42 o
  -5  -4   1       20.90       17.77      9.52 o
  -4  -4   1        1.63       -1.63      4.90 o
  -3  -4   1       63.13       71.42      5.82 o
  -2  -4   1        1.77        2.06      4.32 o
  -1  -4   1     1708.35     1794.42     20.73 o
   0  -4   1     1340.78     1372.92     16.61 o
   1  -4   1       22.47       12.10      6.69 o
   2  -4   1       38.58       33.98      8.44 o
   3  -4   1      325.26      362.76     26.08 o
   4  -4   1      475.57      494.69     31.03 o
   5  -4   1       38.69       37.90     17.69 o
   6  -4   1      157.39      194.88     42.60 o
  -8  -3   1       30.73       17.66     17.97 o
  -7  -3   1      347.37      317.06     28.38 o
  -6  -3   1       65.90       74.12     13.40 o
  -5  -3   1       65.95       71.37     11.38 o
  -4  -3   1       38.26       42.86      5.77 o
  -3  -3   1     1928.61     1954.90     32.38 o
  -2  -3   1     1017.65     1038.65     22.41 o
  -1  -3   1     1679.79     1669.68     29.46 o
   0  -3   1      444.12      415.66      7.92 o
   1  -3   1       27.87       14.27      4.98 o
   2  -3   1       59.69       77.46      8.12 o
   3  -3   1       83.18       92.99      9.56 o
   4  -3   1      131.98      128.63     11.73 o
   5  -3   1      129.21      151.06     21.50 o
   6  -3   1       19.53       27.20     17.13 o
  -8  -2   1      195.27      233.18     28.18 o
  -7  -2   1        6.78        4.45     14.65 o
  -6  -2   1       99.29       88.82     12.22 o
  -5  -2   1       20.73       22.68      6.76 o
  -4  -2   1      201.24      222.07      7.56 o
  -3  -2   1      734.05      690.49     13.34 o
  -2  -2   1     5945.44     6076.32     90.93 o
  -1  -2   1       66.92       66.74      4.20 o
   0  -2   1     8400.19     8209.18    129.36 o
   1  -2   1        1.66        0.05      3.80 o
   2  -2   1      390.08      343.09      8.24 o
   3  -2   1      413.46      405.44     10.45 o
   4  -2   1      445.65      465.35     14.26 o
   5  -2   1      687.28      643.44     20.95 o
   6  -2   1        5.31       -1.51     13.44 o
   7  -2   1      307.21      325.85     31.30 o
  -8  -1   1      121.03      111.88     21.80 o
  -7  -1   1       45.16       30.72     15.58 o
  -6  -1   1      151.03      143.76     18.41 o
  -5  -1   1      128.68      131.85      6.82 o
  -4  -1   1     1790.36     1901.35     26.02 o
  -3  -1   1      297.38      280.01      6.66 o
  -2  -1   1      700.75      721.60     12.89 o
  -1  -1   1      455.16      356.97     58.68 o
   0  -1   1      411.18      400.03      7.45 o
   1  -1   1      582.53      546.67      7.36 o
   2  -1   1      831.60      736.19     13.67 o
   3  -1   1        9.87       24.34      3.75 o
   4  -1   1      168.99      151.64      8.18 o
   5  -1   1      100.10       95.69      9.88 o
   6  -1   1        4.82       11.28     10.03 o
   7  -1   1       84.81      143.28     30.66 o
  -8   0   1        0.50       24.54     25.78 o
  -7   0   1      244.60      225.12     23.85 o
  -6   0   1        6.91        3.12      9.57 o
  -5   0   1      682.05      684.96     16.74 o
  -4   0   1     1199.33     1191.71     19.59 o
  -3   0   1      929.10      906.55     39.91 o
  -2   0   1       23.31       29.54      4.39 o
  -1   0   1    15523.51    15153.66    313.91 o
   0   0   1     2019.35     1759.07     26.49 o
   1   0   1       41.24       51.17      2.10 o
   2   0   1      129.41      123.08      3.97 o
   3   0   1        2.08        0.42      2.43 o
   4   0   1      448.34      485.84      9.81 o
   5   0   1      360.46      354.84     12.48 o
   6   0   1      856.33      785.05     27.06 o
   7   0   1        1.26      -10.12     12.47 o
   8   0   1      213.01      285.99     42.88 o
  -7   1   1      460.80      386.54     43.97 o
  -6   1   1       17.61       13.62     10.41 o
  -5   1   1      293.77      318.49     15.26 o
  -4   1   1       17.85       17.02      4.95 o
  -3   1   1      796.17      817.70     10.95 o
  -2   1   1      165.11      133.50      4.79 o
  -1   1   1        1.06        3.92      2.80 o
   0   1   1     1100.82     1106.79     20.67 o
   1   1   1      925.98      888.08      8.31 o
   2   1   1     1150.91     1127.48     10.43 o
   3   1   1      652.26      664.34      9.21 o
   4   1   1       44.29       70.01      4.60 o
   5   1   1      120.99      145.81      8.32 o
   6   1   1      403.63      359.10     25.26 o
   7   1   1        0.81       -6.75     12.35 o
   8   1   1       57.02       53.14     19.53 o
  -7   2   1       14.89       27.89     18.34 o
  -6   2   1      705.33      662.20     35.95 o
  -5   2   1       44.63       63.23      9.84 o
  -4   2   1       91.42      103.41      8.66 o
  -3   2   1      637.39      623.69     10.77 o
  -2   2   1     2767.89     2801.08     47.76 o
  -1   2   1       63.32       51.74      3.57 o
   0   2   1    20783.86    21340.93    320.92 o
   1   2   1      953.31      824.14    100.46 o
   2   2   1     2912.53     2849.52     31.49 o
   3   2   1     1348.28     1417.77     14.17 o
   4   2   1       11.22       28.99      3.24 o
   5   2   1       27.37       27.16      8.64 o
   6   2   1       44.17       51.48      8.80 o
   7   2   1      654.72      573.31     34.09 o
   8   2   1       29.30       21.19     17.27 o
  -6   3   1      404.37      375.69     32.38 o
  -5   3   1       12.16        7.58     14.29 o
  -4   3   1      151.10      169.15     12.86 o
  -3   3   1       58.45       65.61      8.72 o
  -2   3   1       71.38       81.27      5.76 o
  -1   3   1      247.73      253.38      9.53 o
   0   3   1       62.13       48.52      3.92 o
   1   3   1      789.10      746.27     10.44 o
   2   3   1      223.97      226.44      7.00 o
   3   3   1      938.71      974.33     21.69 o
   4   3   1      359.56      410.91     10.16 o
   5   3   1       21.40       20.10      8.77 o
   6   3   1        8.00        9.81      9.25 o
   7   3   1      860.86      767.74     37.84 o
   8   3   1      189.89      166.53     25.44 o
  -6   4   1        0.71       -4.28     17.82 o
  -5   4   1      328.66      326.15     59.01 o
  -4   4   1      181.58      198.12     44.40 o
  -3   4   1       81.64      103.51     18.60 o
  -2   4   1       61.82       59.14      8.67 o
  -1   4   1     1241.94     1249.68     23.48 o
   0   4   1       31.70       24.54      3.84 o
   1   4   1    11917.13    12161.12    134.92 o
   2   4   1      386.37      377.37     14.35 o
   3   4   1      308.74      297.78     10.50 o
   4   4   1      351.36      380.58     11.59 o
   5   4   1       19.26       16.92      9.23 o
   6   4   1       61.54       70.77     12.95 o
   7   4   1       75.25       88.15     15.16 o
   8   4   1      280.89      239.42     29.01 o
  -5   5   1      223.82      161.23     26.49 o
  -4   5   1       15.72       13.46     18.98 o
  -3   5   1       32.06       43.79     16.70 o
  -2   5   1        6.18        0.18     12.46 o
  -1   5   1       77.50       76.13     10.43 o
   0   5   1      201.75      220.22     11.82 o
   1   5   1      111.32      114.44      7.74 o
   2   5   1      154.46      144.24      8.21 o
   3   5   1       88.65      112.32      8.74 o
   4   5   1      436.76      449.31     20.99 o
   5   5   1      799.69      839.02     28.55 o
   6   5   1      318.58      312.99     21.58 o
   7   5   1        2.74       -4.05     10.38 o
   8   5   1      140.95      113.66     24.45 o
  -4   6   1       22.33       15.64     19.49 o
  -3   6   1       64.26       45.80     18.93 o
  -2   6   1      179.55      205.29     26.25 o
  -1   6   1       83.64       96.40     11.97 o
   0   6   1      168.56      170.35     13.78 o
   1   6   1      461.78      478.13     17.03 o
   2   6   1     2089.34     2054.12     41.48 o
   3   6   1      282.04      279.90     17.51 o
   4   6   1      397.78      398.74     20.78 o
   5   6   1      334.09      314.77     20.47 o
   6   6   1       78.35       72.13     14.06 o
   7   6   1        9.62       14.11     12.56 o
  -3   7   1      131.45      126.88     20.15 o
  -2   7   1       39.01       41.20     15.08 o
  -1   7   1       39.23       48.56     14.05 o
   0   7   1       19.74       18.81     10.11 o
   1   7   1        3.01        0.70      9.23 o
   2   7   1       28.82       27.86     17.63 o
   3   7   1      549.78      489.78     30.21 o
   4   7   1        8.15       10.11      9.91 o
   5   7   1      195.94      212.26     19.46 o
   6   7   1       74.37       70.42     15.60 o
   7   7   1       61.17       52.28     18.91 o
  -1   8   1        0.39        9.98     14.58 o
   0   8   1        0.37       -1.68     13.33 o
   1   8   1        2.62       -7.07     11.04 o
   2   8   1      213.41      144.98     21.30 o
   3   8   1      524.31      446.28     44.68 o
   4   8   1      103.44       85.84     19.29 o
   5   8   1      111.49       92.77     20.67 o
   6   8   1        7.51       -5.45     19.71 o
   2   9   1       43.32       30.80     25.87 o
   3   9   1        3.06       -9.57     20.09 o
  -5  -8   2       22.09       33.44     18.68 o
  -4  -8   2       23.01       23.17     15.29 o
  -3  -8   2      199.10      171.38     23.30 o
  -2  -8   2      375.22      308.99     34.68 o
  -1  -8   2       65.47       52.96     17.37 o
   0  -8   2      114.49       98.90     15.84 o
   1  -8   2        7.96       -5.33     14.28 o
  -6  -7   2        1.96       -4.06     12.11 o
  -5  -7   2        1.01       -3.49     10.35 o
  -4  -7   2      116.51      115.62     19.82 o
  -3  -7   2      158.97      166.92     21.20 o
  -2  -7   2      137.60      135.45     19.67 o
  -1  -7   2       14.02       12.87     11.13 o
   0  -7   2       46.02       47.10     11.26 o
   1  -7   2      328.21      342.39     59.30 o
   2  -7   2      166.79      191.90     20.95 o
   3  -7   2      116.07       85.63     19.21 o
  -7  -6   2      108.52       83.01     17.52 o
  -6  -6   2      170.47      160.21     18.13 o
  -5  -6   2      122.31      106.61     14.99 o
  -4  -6   2      143.78      141.33     15.25 o
  -3  -6   2       15.34        5.65      7.58 o
  -2  -6   2      251.90      273.65     15.84 o
  -1  -6   2      191.22      195.90     15.53 o
   0  -6   2       66.85       64.15     11.08 o
   1  -6   2      163.80      161.06     15.49 o
   2  -6   2        4.80       11.66     11.24 o
   3  -6   2      185.09      196.99     26.05 o
   4  -6   2       48.99       55.75     21.20 o
  -8  -5   2       73.20       69.93     30.28 o
  -7  -5   2        1.74       -0.79     11.08 o
  -6  -5   2      247.88      255.97     20.06 o
  -5  -5   2      268.96      268.67     18.87 o
  -4  -5   2      200.11      206.42     15.59 o
  -3  -5   2      383.20      392.11     16.13 o
  -2  -5   2        0.66        0.51      5.50 o
  -1  -5   2      134.69      137.75      8.39 o
   0  -5   2      110.28      114.94      9.97 o
   1  -5   2       88.62       97.31      9.94 o
   2  -5   2      597.93      616.53     24.61 o
   3  -5   2      152.51      178.49     22.99 o
   4  -5   2      126.46      108.49     21.69 o
   5  -5   2       67.77       91.31     23.58 o
  -8  -4   2       22.64       30.08     19.37 o
  -7  -4   2       54.59       46.80     13.30 o
  -6  -4   2       73.63       78.22     13.44 o
  -5  -4   2      199.76      210.32     18.47 o
  -4  -4   2       84.94       79.70      7.76 o
  -3  -4   2       58.24       44.00      9.72 o
  -2  -4   2      423.07      467.55     11.68 o
  -1  -4   2      119.37      116.47      6.68 o
   0  -4   2      246.59      240.06      7.85 o
   1  -4   2      427.40      440.06     14.16 o
   2  -4   2      410.30      419.74     16.83 o
   3  -4   2        0.63        0.06     11.04 o
   4  -4   2      337.75      348.36     39.56 o
   5  -4   2        1.12       -8.84     13.37 o
   6  -4   2       30.76       23.24     19.12 o
  -8  -3   2       57.33       43.36     20.50 o
  -7  -3   2      460.31      445.27     32.23 o
  -6  -3   2      273.32      289.54     18.89 o
  -5  -3   2      289.24      304.40     18.36 o
  -4  -3   2      414.18      406.28      8.49 o
  -3  -3   2       71.36       78.12      5.40 o
  -2  -3   2     1852.97     1913.64     38.61 o
  -1  -3   2       30.02       24.70      4.50 o
   0  -3   2       50.99       46.81      4.21 o
   1  -3   2       93.88       90.08      7.13 o
   2  -3   2      131.27      110.52      9.25 o
   3  -3   2      825.49      833.34     23.37 o
   4  -3   2       67.19       85.02     12.55 o
   5  -3   2        9.57       19.64     14.62 o
   6  -3   2       54.76       67.39     19.52 o
  -8  -2   2      169.39      187.59     26.38 o
  -7  -2   2        4.40       -1.36     13.04 o
  -6  -2   2       59.61       47.48     14.90 o
  -5  -2   2       59.98       67.57      8.31 o
  -4  -2   2       27.65       27.39      3.88 o
  -3  -2   2       13.51       16.08      3.41 o
  -2  -2   2      448.23      454.34      9.33 o
  -1  -2   2     1430.24     1548.88     22.80 o
   0  -2   2        1.11        4.50      2.85 o
   1  -2   2       21.83       26.67      2.70 o
   2  -2   2      987.47      980.98     26.18 o
   3  -2   2     1574.75     1621.84     26.01 o
   4  -2   2       30.34       32.65      6.39 o
   5  -2   2       50.12       59.77      9.23 o
   6  -2   2       36.31       59.57     17.34 o
   7  -2   2      207.25      192.87     26.51 o
  -8  -1   2        4.88      -14.03     14.03 o
  -7  -1   2       17.99       12.68     13.87 o
  -6  -1   2      185.92      194.98     23.79 o
  -5  -1   2      951.27      987.71     15.01 o
  -4  -1   2      463.41      467.81      9.72 o
  -3  -1   2     1176.75     1232.41     19.71 o
  -2  -1   2       82.93       52.29     13.08 o
  -1  -1   2     2780.17     2804.44     34.30 o
   0  -1   2     1789.19     1769.10     23.08 o
   1  -1   2      587.67      567.58     20.62 o
   2  -1   2      220.71      238.97      6.79 o
   3  -1   2       56.73       94.36      5.65 o
   4  -1   2      252.53      251.07      9.42 o
   5  -1   2       26.21       19.89      7.07 o
   6  -1   2        8.94       10.58     10.15 o
   7  -1   2      197.65      271.02     38.38 o
  -7   0   2      197.69      228.08     24.78 o
  -6   0   2      139.22      132.12     14.47 o
  -5   0   2       30.27       39.58      8.14 o
  -4   0   2        5.30        3.52      2.83 o
  -3   0   2      171.76      187.58      5.72 o
  -2   0   2      247.95      244.11      5.21 o
  -1   0   2     1658.68     1738.87     37.67 o
   0   0   2        5.68        4.93      0.74 o
   1   0   2      253.40      226.12      4.33 o
   2   0   2      341.75      324.62      6.49 o
   3   0   2       10.30       21.48      2.99 o
   4   0   2      925.79      972.45     14.78 o
   5   0   2     1373.87     1327.56     21.16 o
   6   0   2      361.41      346.24     21.10 o
   7   0   2      109.99      101.28     19.05 o
   8   0   2      103.23      132.29     32.36 o
  -7   1   2       76.17       53.26     25.59 o
  -6   1   2       81.37       84.56     13.68 o
  -5   1   2       10.76        7.13      6.74 o
  -4   1   2      595.43      583.85     14.98 o
  -3   1   2      173.35      177.38      7.55 o
  -2   1   2     4470.15     4400.60     52.76 o
  -1   1   2     1677.97     1601.96     24.16 o
   0   1   2      494.52      472.52      6.17 o
   1   1   2       76.82       81.81      2.27 o
   2   1   2      325.67      293.75      7.96 o
   3   1   2      766.19      927.37     12.81 o
   4   1   2        9.29        4.73      2.87 o
   5   1   2      769.06      788.45     17.02 o
   6   1   2      157.97      129.13     23.41 o
   7   1   2        8.41       -1.71     12.11 o
   8   1   2       20.37       17.68     16.24 o
  -7   2   2      125.61      128.03     24.12 o
  -6   2   2      108.47      152.11     21.95 o
  -5   2   2      478.90      486.10     22.61 o
  -4   2   2       21.07       27.75      6.60 o
  -3   2   2      280.23      287.91      9.87 o
  -2   2   2     3328.82     3369.58     52.15 o
  -1   2   2     1217.40     1213.65     19.04 o
   0   2   2       77.14       87.07      4.02 o
   1   2   2      537.60      566.83      7.77 o
   2   2   2       84.98       69.95      4.12 o
   3   2   2      870.68      809.60     19.01 o
   4   2   2      902.22      881.22     12.02 o
   5   2   2      164.13      178.88     13.94 o
   6   2   2      691.41      671.56     28.37 o
   7   2   2       94.07       86.66     20.35 o
   8   2   2       84.57       85.24     20.97 o
  -6   3   2        1.37        9.72     15.95 o
  -5   3   2      119.38      122.73     20.24 o
  -4   3   2        0.91       -4.21      6.64 o
  -3   3   2     1086.50     1047.96     25.50 o
  -2   3   2       15.35       20.15      4.54 o
  -1   3   2      315.69      306.53      7.47 o
   0   3   2      663.24      643.63     12.41 o
   1   3   2        0.92        4.28      2.91 o
   2   3   2      518.72      490.76      8.86 o
   3   3   2     3450.90     3591.34     34.27 o
   4   3   2       14.19       23.98      3.82 o
   5   3   2       82.13       87.14     11.85 o
   6   3   2       69.29       53.98     11.61 o
   7   3   2       86.69       88.52     17.95 o
   8   3   2       77.02       73.61     23.86 o
  -6   4   2      101.59      113.61     24.42 o
  -5   4   2       96.49      105.75     21.35 o
  -4   4   2     1535.69     1555.48     69.18 o
  -3   4   2      331.48      340.08     25.46 o
  -2   4   2       11.04        4.41      6.51 o
  -1   4   2      219.22      214.98     11.43 o
   0   4   2     2155.90     2233.49     42.98 o
   1   4   2     1906.00     1949.53     21.96 o
   2   4   2     1196.12     1161.23     17.10 o
   3   4   2      135.36      138.45      8.00 o
   4   4   2        5.86        1.17      4.03 o
   5   4   2      222.28      241.35     17.09 o
   6   4   2        0.74       -4.40      8.77 o
   7   4   2      412.34      403.52     33.12 o
   8   4   2      171.00      145.28     24.74 o
  -5   5   2       48.37       30.41     19.59 o
  -4   5   2       73.59       74.46     19.64 o
  -3   5   2      148.39      134.50     21.27 o
  -2   5   2      108.83      135.61     19.04 o
  -1   5   2        0.75        1.73      7.13 o
   0   5   2       98.52       92.32      8.87 o
   1   5   2     1720.71     1770.78     27.92 o
   2   5   2      185.94      200.77      9.24 o
   3   5   2        0.84        0.71      5.07 o
   4   5   2      764.46      757.18     25.57 o
   5   5   2       18.59       18.79      9.80 o
   6   5   2       20.19       30.44     11.84 o
   7   5   2      265.92      259.56     21.73 o
   8   5   2       66.61       51.41     17.84 o
  -4   6   2        4.10       15.02     18.91 o
  -3   6   2      364.97      347.41     31.18 o
  -2   6   2      205.20      213.61     29.00 o
  -1   6   2      391.81      371.36     18.28 o
   0   6   2      148.88      135.49     12.65 o
   1   6   2     1283.41     1271.18     25.01 o
   2   6   2      462.82      450.11     17.82 o
   3   6   2      472.58      474.17     20.95 o
   4   6   2      119.43      122.43     14.05 o
   5   6   2        3.55        1.39      9.43 o
   6   6   2      159.90      154.88     18.01 o
   7   6   2        1.74        1.12     11.66 o
  -3   7   2        5.91      -17.73     17.73 o
  -2   7   2       36.43       27.37     14.73 o
  -1   7   2      162.84      155.60     18.47 o
   0   7   2       44.07       39.50     11.03 o
   1   7   2       24.96       11.42      9.28 o
   2   7   2      304.31      297.50     24.64 o
   3   7   2      143.92      125.01     19.00 o
   4   7   2       75.38       81.64     13.69 o
   5   7   2      446.07      405.46     24.27 o
   6   7   2       28.03       21.59     12.76 o
   7   7   2        6.82      -12.35     13.60 o
  -1   8   2       30.18       45.35     16.48 o
   0   8   2      151.31      135.79     19.76 o
   1   8   2        3.59        4.51     11.44 o
   2   8   2      431.09      411.82     30.28 o
   3   8   2      146.87      137.95     21.31 o
   4   8   2      244.07      227.66     25.41 o
   5   8   2      138.79      119.46     21.76 o
   6   8   2        2.90       -3.40     14.87 o
   2   9   2        1.38       -7.39     20.52 o
   3   9   2      100.80       95.24     30.23 o
   4   9   2        6.28        9.14     21.84 o
  -5  -8   3       65.00       98.84     30.75 o
  -4  -8   3       23.04       34.58     19.69 o
  -3  -8   3      179.97      157.51     22.95 o
  -2  -8   3       59.47       59.47     17.94 o
  -1  -8   3       66.02       47.62     17.10 o
   0  -8   3        0.40       -1.00     11.51 o
   1  -8   3      111.52      101.48     19.02 o
  -6  -7   3      121.86      102.46     17.24 o
  -5  -7   3       33.31       32.72     13.27 o
  -4  -7   3       71.91       66.02     16.99 o
  -3  -7   3      143.13      122.74     28.12 o
  -2  -7   3       73.03       78.19     17.20 o
  -1  -7   3      168.97      173.22     17.82 o
   0  -7   3      104.46       91.36     16.05 o
   1  -7   3      252.05      247.64     21.62 o
   2  -7   3      158.98      211.84     33.62 o
   3  -7   3       40.43       32.75     16.15 o
  -7  -6   3      327.00      326.58     25.38 o
  -6  -6   3      430.94      443.46     26.02 o
  -5  -6   3      198.87      211.78     18.73 o
  -4  -6   3      365.25      344.01     20.36 o
  -3  -6   3        2.81        1.99      7.22 o
  -2  -6   3      183.50      196.35     14.06 o
  -1  -6   3      212.73      196.99     16.74 o
   0  -6   3      164.38      176.84     14.31 o
   1  -6   3        0.95       -2.01      8.55 o
   2  -6   3      237.48      246.53     25.84 o
   3  -6   3        1.50       17.46     14.42 o
   4  -6   3        2.09      -10.00     17.83 o
  -7  -5   3       36.66       46.79     14.13 o
  -6  -5   3       38.15       38.72     12.25 o
  -5  -5   3      295.05      295.30     19.73 o
  -4  -5   3      124.39      121.10     13.74 o
  -3  -5   3       69.00       62.07      8.08 o
  -2  -5   3      203.79      206.06     11.22 o
  -1  -5   3      157.85      167.45     12.28 o
   0  -5   3     1033.97     1027.50     22.13 o
   1  -5   3      748.94      800.96     22.84 o
   2  -5   3      113.99       97.18     15.12 o
   3  -5   3      116.81      150.58     21.55 o
   4  -5   3       59.29       72.07     19.41 o
   5  -5   3      265.56      242.71     31.91 o
  -8  -4   3       35.13       10.09     24.26 o
  -7  -4   3       20.23       16.44     15.44 o
  -6  -4   3      492.05      480.68     43.88 o
  -5  -4   3      193.68      197.10     16.80 o
  -4  -4   3       32.59       35.07      7.00 o
  -3  -4   3     1011.05     1009.26     20.96 o
  -2  -4   3       13.01       11.33      5.08 o
  -1  -4   3      206.77      209.92      9.23 o
   0  -4   3      935.18      938.45     19.02 o
   1  -4   3      222.21      249.43     11.79 o
   2  -4   3      298.45      315.76     15.59 o
   3  -4   3      160.84      181.15     16.02 o
   4  -4   3        2.50       -1.14     13.28 o
   5  -4   3      166.35      161.67     23.86 o
   6  -4   3       30.12       27.81     19.64 o
  -8  -3   3       66.80       59.95     21.38 o
  -7  -3   3      222.28      190.97     25.02 o
  -6  -3   3      274.96      287.28     22.73 o
  -5  -3   3      168.07      188.39     12.40 o
  -4  -3   3      128.75      129.41      7.14 o
  -3  -3   3      796.50      703.13     93.53 o
  -2  -3   3     1145.33     1126.05     24.82 o
  -1  -3   3     1412.51     1381.13     25.54 o
   0  -3   3       64.18       71.19      4.88 o
   1  -3   3       31.81       23.25      5.69 o
   2  -3   3     1767.84     1849.15     58.96 o
   3  -3   3      476.54      494.62     17.49 o
   4  -3   3      437.84      466.49     30.56 o
   5  -3   3      118.16      141.17     20.24 o
   6  -3   3      153.12      139.37     23.38 o
  -8  -2   3        3.60       -4.00     16.01 o
  -7  -2   3        2.58       -9.78     13.35 o
  -6  -2   3      628.90      600.70     45.96 o
  -5  -2   3      353.54      359.80     10.28 o
  -4  -2   3      346.76      363.42      9.00 o
  -3  -2   3       84.48       67.90      6.20 o
  -2  -2   3     3261.12     3169.18     31.75 o
  -1  -2   3        5.08       12.46      3.53 o
   0  -2   3     1640.02     1569.34     25.79 o
   1  -2   3      167.97      160.65      4.95 o
   2  -2   3     1691.73     1739.99     45.12 o
   3  -2   3       57.03       59.81      5.80 o
   4  -2   3      921.09      917.06     18.25 o
   5  -2   3       43.66       39.95      8.53 o
   6  -2   3        0.62      -12.64     12.64 o
   7  -2   3       44.84       37.84     21.08 o
  -8  -1   3       75.55       58.51     19.72 o
  -7  -1   3        4.86       -6.98     13.83 o
  -6  -1   3      166.39      165.26     19.87 o
  -5  -1   3     1249.73     1270.35     24.29 o
  -4  -1   3      646.60      673.89     10.83 o
  -3  -1   3      523.54      440.73     45.13 o
  -2  -1   3       63.39       77.29      4.35 o
  -1  -1   3      410.98      437.30      7.85 o
   0  -1   3      993.99     1012.20     17.62 o
   1  -1   3      419.72      416.71      9.87 o
   2  -1   3        9.47        4.15      2.93 o
   3  -1   3     2728.04     2869.60     56.13 o
   4  -1   3      294.09      312.12     10.47 o
   5  -1   3       14.60       15.67      6.06 o
   6  -1   3        1.85       10.67      9.94 o
   7  -1   3      115.08      123.19     29.80 o
  -7   0   3        0.58      -12.36     12.36 o
  -6   0   3       64.79       62.30     12.05 o
  -5   0   3      447.15      407.92     19.86 o
  -4   0   3      654.22      643.31      9.49 o
  -3   0   3      128.77      146.69      5.28 o
  -2   0   3     1733.43     1841.83     33.61 o
  -1   0   3       13.03       12.02      2.91 o
   0   0   3     1258.44     1160.67     14.12 o
   1   0   3      449.62      421.43      9.30 o
   2   0   3      953.65      936.01     10.17 o
   3   0   3      767.19      835.43     13.18 o
   4   0   3       77.51       85.80      5.30 o
   5   0   3     1031.86     1033.41     16.87 o
   6   0   3      125.44      119.37     14.33 o
   7   0   3        5.85       -3.02     12.10 o
   8   0   3       43.27       42.12     26.77 o
  -7   1   3      269.50      249.04     39.23 o
  -6   1   3      287.84      292.70     23.63 o
  -5   1   3      594.84      624.61     19.90 o
  -4   1   3      309.57      332.80     14.10 o
  -3   1   3      267.58      280.33      9.43 o
  -2   1   3      162.60      169.39      5.77 o
  -1   1   3     1006.51     1007.30     16.22 o
   0   1   3       47.89       46.01      2.26 o
   1   1   3     1020.37     1054.46     12.15 o
   2   1   3      275.91      297.85      7.87 o
   3   1   3     1199.17     1426.42     21.16 o
   4   1   3      316.81      335.83      7.60 o
   5   1   3      321.52      332.76     12.67 o
   6   1   3       44.69       64.90      9.49 o
   7   1   3        5.80       -2.16     12.06 o
   8   1   3       34.17       38.67     16.97 o
  -7   2   3      211.32      193.94     27.19 o
  -6   2   3      221.71      244.62     34.87 o
  -5   2   3       79.61       80.53     12.76 o
  -4   2   3     1071.06      987.28     20.50 o
  -3   2   3       35.39       32.82      5.75 o
  -2   2   3      580.66      570.69     10.75 o
  -1   2   3      569.01      565.72     12.19 o
   0   2   3      264.03      255.05      5.09 o
   1   2   3        2.75        2.20      2.05 o
   2   2   3        1.35        0.52      2.12 o
   3   2   3      547.96      576.57     19.98 o
   4   2   3     1324.10     1377.48     33.37 o
   5   2   3       23.74       20.46      6.99 o
   6   2   3      519.51      515.79     18.73 o
   7   2   3      449.71      385.09     28.46 o
   8   2   3       59.58       81.27     37.55 o
  -6   3   3       46.14       33.58     18.25 o
  -5   3   3        1.52       15.62     14.70 o
  -4   3   3      748.42      803.89     34.88 o
  -3   3   3      243.40      248.31     11.26 o
  -2   3   3      842.46      839.00     14.28 o
  -1   3   3      458.90      484.49      9.54 o
   0   3   3      592.20      618.84     11.50 o
   1   3   3        1.10        1.99      2.95 o
   2   3   3       10.98        5.63      2.98 o
   3   3   3      180.85      176.00      6.41 o
   4   3   3      125.46      146.52     12.42 o
   5   3   3       39.11       39.07      9.85 o
   6   3   3      124.01      117.72     11.68 o
   7   3   3       23.18       15.34      9.06 o
   8   3   3       64.72       88.73     21.62 o
  -6   4   3       17.51       10.09     27.81 o
  -5   4   3      306.85      308.81     28.90 o
  -4   4   3      373.10      399.30     29.30 o
  -3   4   3       13.26       -0.70     11.81 o
  -2   4   3      242.95      230.17     13.59 o
  -1   4   3       57.41       60.80      5.54 o
   0   4   3      481.30      512.82      9.11 o
   1   4   3      876.26      818.25     13.45 o
   2   4   3      121.13      108.94      6.32 o
   3   4   3        1.92       -0.91      3.99 o
   4   4   3      161.14      176.04      9.38 o
   5   4   3      712.37      718.79     25.52 o
   6   4   3      288.88      285.67     19.49 o
   7   4   3      195.06      225.67     16.82 o
   8   4   3      289.58      229.69     27.62 o
  -5   5   3       42.30       46.03     20.65 o
  -4   5   3       53.54       51.92     18.55 o
  -3   5   3      690.18      674.89     35.91 o
  -2   5   3      126.42      144.36     19.71 o
  -1   5   3      261.27      271.28     14.56 o
   0   5   3      248.95      250.44     12.28 o
   1   5   3      303.39      305.71     10.64 o
   2   5   3       63.51       60.69      6.38 o
   3   5   3       25.85       27.11      6.20 o
   4   5   3       13.38       25.14      9.41 o
   5   5   3       18.35       18.34      9.81 o
   6   5   3      184.67      186.15     17.88 o
   7   5   3      123.78      128.74     17.28 o
   8   5   3       11.85        3.44     10.52 o
  -4   6   3      436.61      425.77     48.80 o
  -3   6   3      269.55      254.03     29.64 o
  -2   6   3       21.05       17.47     15.85 o
  -1   6   3      431.75      454.82     23.97 o
   0   6   3       98.33      105.85     11.82 o
   1   6   3      119.59      125.16     10.43 o
   2   6   3      425.25      428.39     14.74 o
   3   6   3      298.60      320.28     18.16 o
   4   6   3       82.91       95.87     12.97 o
   5   6   3      120.97      120.20     15.37 o
   6   6   3       89.38       78.92     14.77 o
   7   6   3       94.13      104.52     17.56 o
  -3   7   3      152.41       63.02     37.05 o
  -2   7   3      217.69      214.03     21.52 o
  -1   7   3       60.70       48.19     14.36 o
   0   7   3       60.77       66.25     12.02 o
   1   7   3      109.37      102.26     12.92 o
   2   7   3      150.67      160.57     23.07 o
   3   7   3      186.35      202.23     21.94 o
   4   7   3      461.80      436.53     23.18 o
   5   7   3        9.65       14.73     11.11 o
   6   7   3       33.83       30.10     12.94 o
   7   7   3       32.27       27.58     14.47 o
  -1   8   3        2.76        3.53     14.40 o
   0   8   3      111.89      113.17     18.10 o
   1   8   3      212.74      221.51     20.65 o
   2   8   3      193.65      158.53     21.84 o
   3   8   3      253.62      228.25     24.89 o
   4   8   3      162.43      158.76     22.99 o
   5   8   3        0.85       10.79     14.29 o
   6   8   3        2.24        9.39     15.24 o
   2   9   3      219.19      178.77     35.73 o
   3   9   3       78.22       42.22     25.40 o
   4   9   3        0.35       -8.72     18.53 o
  -5  -8   4        5.80       10.61     22.32 o
  -4  -8   4        0.71       -6.50     14.02 o
  -3  -8   4      226.14      222.97     26.12 o
  -2  -8   4      212.17      173.18     33.45 o
  -1  -8   4       24.41       20.77     14.98 o
   0  -8   4      131.07      121.80     17.03 o
   1  -8   4       68.70       75.18     18.65 o
  -6  -7   4      345.91      314.53     25.26 o
  -5  -7   4        0.79        5.50     11.44 o
  -4  -7   4      152.77      148.92     21.68 o
  -3  -7   4       50.31       56.75     16.22 o
  -2  -7   4      131.66      145.15     20.22 o
  -1  -7   4       22.16       15.67     11.47 o
   0  -7   4       80.99       74.68     13.04 o
   1  -7   4        2.49        2.27     10.17 o
   2  -7   4      106.93      117.61     31.46 o
  -7  -6   4      322.41      278.32     24.48 o
  -6  -6   4      101.97      106.78     17.03 o
  -5  -6   4      156.83      149.98     17.05 o
  -4  -6   4      254.44      259.14     19.06 o
  -3  -6   4       30.64       26.45      8.63 o
  -2  -6   4      146.97      152.29     15.60 o
  -1  -6   4      263.39      272.30     18.64 o
   0  -6   4        2.45       -1.70      8.46 o
   1  -6   4      201.76      204.62     23.15 o
   2  -6   4      310.75      321.80     22.72 o
   3  -6   4       51.00       55.37     14.33 o
   4  -6   4       11.84       22.28     18.96 o
  -7  -5   4       99.59      109.49     17.18 o
  -6  -5   4      124.41      124.28     16.31 o
  -5  -5   4      789.62      814.26     29.57 o
  -4  -5   4      320.69      340.84     19.68 o
  -3  -5   4      323.85      335.31     13.56 o
  -2  -5   4       13.22       10.89      6.73 o
  -1  -5   4      190.46      180.94     13.54 o
   0  -5   4      234.64      243.08     13.35 o
   1  -5   4     1062.52     1083.64     47.78 o
   2  -5   4       89.97       83.03     11.27 o
   3  -5   4       44.34       60.35     17.85 o
   4  -5   4      331.73      316.48     44.06 o
   5  -5   4       63.59       65.80     22.36 o
  -8  -4   4       52.91       49.42     28.38 o
  -7  -4   4      544.80      531.60     35.42 o
  -6  -4   4     1080.54     1097.79     99.74 o
  -5  -4   4      413.67      432.66     21.78 o
  -4  -4   4      283.06      275.76     14.60 o
  -3  -4   4       53.34       51.09      6.47 o
  -2  -4   4        1.57        3.76      5.01 o
  -1  -4   4       91.31      101.78      7.85 o
   0  -4   4     1269.74     1275.67     17.20 o
   1  -4   4       86.63       93.05      8.74 o
   2  -4   4      141.82      145.96     12.54 o
   3  -4   4       40.34       47.92     11.91 o
   4  -4   4        3.31       -1.33     13.05 o
   5  -4   4       11.96        9.59     16.20 o
   6  -4   4      220.08      201.08     27.85 o
  -8  -3   4        7.92      -14.78     15.80 o
  -7  -3   4      330.64      331.30     29.49 o
  -6  -3   4       15.52       11.26      9.85 o
  -5  -3   4      118.62      133.53     12.02 o
  -4  -3   4       53.04       47.88      5.65 o
  -3  -3   4      194.65      204.27      8.59 o
  -2  -3   4     2316.91     2426.83     66.28 o
  -1  -3   4      525.26      508.94     11.21 o
   0  -3   4     1301.84     1228.75     14.36 o
   1  -3   4      197.69      208.09      6.94 o
   2  -3   4     1311.95     1298.95     23.89 o
   3  -3   4      482.98      479.32     17.52 o
   4  -3   4       14.68       22.68      9.54 o
   5  -3   4      579.83      586.86     69.37 o
   6  -3   4      184.73      197.43     25.92 o
  -8  -2   4       32.42       29.19     19.21 o
  -7  -2   4        5.90       -5.79     13.95 o
  -6  -2   4      441.27      375.89     27.21 o
  -5  -2   4      619.82      638.29     14.52 o
  -4  -2   4       69.09       80.86      6.00 o
  -3  -2   4      739.13      766.47     14.26 o
  -2  -2   4      392.78      379.91      9.18 o
  -1  -2   4      502.48      447.23      9.31 o
   0  -2   4       14.72        6.97      3.00 o
   1  -2   4      129.56      132.32      5.21 o
   2  -2   4       15.83       27.94      4.27 o
   3  -2   4      508.40      501.90     12.00 o
   4  -2   4       99.30       99.94      8.56 o
   5  -2   4        0.77       -1.00      6.58 o
   6  -2   4       12.21       -3.66     13.76 o
   7  -2   4      214.86      180.97     26.01 o
  -8  -1   4       39.05       37.34     24.59 o
  -7  -1   4        9.69        2.75     13.27 o
  -6  -1   4      126.83      129.31     23.71 o
  -5  -1   4      170.70      186.88     12.34 o
  -4  -1   4      743.98      732.34     17.95 o
  -3  -1   4      598.53      581.26     10.95 o
  -2  -1   4      339.37      318.63      7.84 o
  -1  -1   4     3656.39     3556.60     35.58 o
   0  -1   4      830.20      814.45     16.32 o
   1  -1   4     1804.15     1791.11     47.00 o
   2  -1   4      253.47      285.04      7.79 o
   3  -1   4      757.75      800.56     15.76 o
   4  -1   4     1075.85     1076.96     26.11 o
   5  -1   4       16.68       27.11      6.23 o
   6  -1   4      455.80      412.65     28.95 o
   7  -1   4      172.61      155.74     31.08 o
  -7   0   4       26.94       13.11     14.43 o
  -6   0   4      484.56      440.42     22.50 o
  -5   0   4      145.59      156.87     11.65 o
  -4   0   4     1012.79      996.09     15.02 o
  -3   0   4      143.50      145.49      5.45 o
  -2   0   4     1420.23     1458.68     18.93 o
  -1   0   4       41.67       48.00      3.75 o
   0   0   4        3.89        4.63      1.77 o
   1   0   4      443.91      421.59      6.94 o
   2   0   4      309.97      292.38      6.59 o
   3   0   4      358.71      442.71      9.11 o
   4   0   4      546.98      574.58     10.56 o
   5   0   4      457.92      441.09     13.81 o
   6   0   4      117.92      144.84     17.54 o
   7   0   4       13.10       -2.86     12.07 o
   8   0   4        0.52       -5.02     20.52 o
  -7   1   4       43.42       11.66     23.74 o
  -6   1   4      198.23      197.13     17.73 o
  -5   1   4      594.66      580.49     19.74 o
  -4   1   4      175.45      195.71     10.71 o
  -3   1   4      514.21      512.32     11.11 o
  -2   1   4     1473.95     1453.33     15.26 o
  -1   1   4      437.35      379.39      6.93 o
   0   1   4      512.17      523.49      9.59 o
   1   1   4       68.32       81.92      3.45 o
   2   1   4      598.83      538.18     12.06 o
   3   1   4      810.98      852.28     12.29 o
   4   1   4      446.84      471.55      8.50 o
   5   1   4      854.92      952.30     19.02 o
   6   1   4       12.81       20.69      7.96 o
   7   1   4       70.83       77.72     17.54 o
   8   1   4        4.32      -14.10     14.10 o
  -7   2   4        2.11        7.32     17.63 o
  -6   2   4      124.49      139.75     21.61 o
  -5   2   4      469.44      430.32     21.62 o
  -4   2   4        0.68       -2.51      6.90 o
  -3   2   4      497.27      508.27     12.92 o
  -2   2   4       84.76       84.86      5.41 o
  -1   2   4     1818.38     1734.43     36.63 o
   0   2   4       10.17       12.81      2.37 o
   1   2   4     1357.01     1415.28     20.39 o
   2   2   4      201.34      201.33      4.28 o
   3   2   4     2874.18     3104.03     65.02 o
   4   2   4       77.71       70.30      6.09 o
   5   2   4      335.49      339.50     14.89 o
   6   2   4      115.93      119.20     11.41 o
   7   2   4       15.18       -0.07     13.08 o
   8   2   4       18.81        5.63     15.62 o
  -6   3   4       19.34        3.68     15.91 o
  -5   3   4      304.83      290.85     26.64 o
  -4   3   4     1224.02     1201.47     53.85 o
  -3   3   4       31.87       33.60      6.84 o
  -2   3   4        7.42        7.98      3.78 o
  -1   3   4       81.17       78.80      4.57 o
   0   3   4       67.53       53.51      3.68 o
   1   3   4       34.87       37.76      3.55 o
   2   3   4      653.03      651.50      8.76 o
   3   3   4      356.01      324.79      6.14 o
   4   3   4      429.73      426.77     19.29 o
   5   3   4        3.31        4.16      8.08 o
   6   3   4        1.44       -0.12      6.98 o
   7   3   4        5.61        2.98      8.02 o
   8   3   4      229.36      198.12     25.34 o
  -6   4   4        0.42       -2.13     26.01 o
  -5   4   4      153.78      150.97     31.15 o
  -4   4   4       96.59      107.10     37.76 o
  -3   4   4        0.60       -4.56     12.03 o
  -2   4   4       31.73       41.92      8.55 o
  -1   4   4       51.08       56.27      5.35 o
   0   4   4      657.65      646.76     16.30 o
   1   4   4     1737.20     1741.36     18.06 o
   2   4   4      151.51      150.84      7.19 o
   3   4   4        1.59        1.44      3.95 o
   4   4   4      447.88      456.50     19.54 o
   5   4   4        9.51       18.26      9.33 o
   6   4   4      259.18      277.88     19.56 o
   7   4   4      494.86      476.02     24.78 o
   8   4   4      109.20      111.19     22.34 o
  -5   5   4       37.28       56.81     24.09 o
  -4   5   4      176.50      156.40     23.53 o
  -3   5   4      310.77      333.03     27.94 o
  -2   5   4      107.15      123.97     19.11 o
  -1   5   4       25.26       26.02      7.10 o
   0   5   4      142.61      132.48      9.70 o
   1   5   4      521.80      513.42     13.05 o
   2   5   4        0.76        6.41      4.74 o
   3   5   4        5.77        1.99      4.88 o
   4   5   4      129.27      136.66     16.52 o
   5   5   4       37.37       35.05     10.93 o
   6   5   4      327.30      320.73     21.25 o
   7   5   4       61.72       66.07     14.45 o
   8   5   4       26.02       13.56     11.04 o
  -4   6   4       51.73       45.36     21.52 o
  -3   6   4      113.65       90.43     21.60 o
  -2   6   4       15.91        8.13     15.00 o
  -1   6   4      291.93      292.23     20.36 o
   0   6   4      215.25      231.82     14.73 o
   1   6   4      103.81      114.49     10.32 o
   2   6   4      235.86      244.57     11.25 o
   3   6   4       96.83       91.25      9.88 o
   4   6   4        8.39       18.21      9.78 o
   5   6   4      325.30      339.62     21.23 o
   6   6   4      182.85      175.70     18.11 o
   7   6   4      166.99      162.99     19.55 o
  -3   7   4      138.55      152.38     42.26 o
  -2   7   4      176.22      163.30     20.03 o
  -1   7   4      402.83      401.33     32.10 o
   0   7   4      105.69       96.51     12.90 o
   1   7   4        7.37        0.73      9.05 o
   2   7   4       31.04       36.19     13.51 o
   3   7   4        0.94       -6.05     11.00 o
   4   7   4      173.29      169.64     16.71 o
   5   7   4        7.06       16.27     10.78 o
   6   7   4        1.46        2.41     11.26 o
   7   7   4       88.14       85.16     17.70 o
  -1   8   4       14.01        4.73     14.02 o
   0   8   4       18.35       18.77     14.11 o
   1   8   4      125.23      149.52     18.39 o
   2   8   4       90.46       80.04     18.04 o
   3   8   4      149.81      132.92     26.53 o
   4   8   4      181.42      170.67     23.43 o
   5   8   4       32.14       16.83     15.97 o
   6   8   4       26.35       25.54     16.66 o
   2   9   4       55.16       53.68     26.44 o
   3   9   4       83.65       63.06     27.58 o
   4   9   4        1.56        5.54     21.46 o
  -5  -8   5       10.33       20.75     24.59 o
  -4  -8   5       70.66       76.96     20.42 o
  -3  -8   5       45.22       40.57     17.42 o
  -2  -8   5      168.21      164.72     23.54 o
  -1  -8   5      121.29      115.53     21.64 o
   0  -8   5       50.30       46.97     18.52 o
  -6  -7   5       13.89       -2.78     12.76 o
  -5  -7   5       24.36        5.52     11.98 o
  -4  -7   5       36.03       32.11     15.99 o
  -3  -7   5        6.61        8.50     13.02 o
  -2  -7   5      103.11      106.40     28.48 o
  -1  -7   5      168.68      163.87     17.76 o
   0  -7   5        7.42      -10.57     10.57 o
   1  -7   5        2.51       -3.14      9.90 o
   2  -7   5       37.12       13.88     13.82 o
  -7  -6   5       56.51       65.64     20.30 o
  -6  -6   5        1.72       -5.90     10.73 o
  -5  -6   5       49.87       44.03     12.76 o
  -4  -6   5       61.27       61.26     12.87 o
  -3  -6   5      273.58      276.10     18.48 o
  -2  -6   5      193.99      200.32     16.63 o
  -1  -6   5      280.86      297.48     19.47 o
   0  -6   5      356.42      340.70     18.52 o
   1  -6   5       63.45       50.65     11.26 o
   2  -6   5      131.48      150.80     14.95 o
   3  -6   5       20.82       30.07     13.10 o
   4  -6   5      117.75      135.42     19.90 o
  -7  -5   5       17.12        3.37     12.13 o
  -6  -5   5      759.13      770.03     31.30 o
  -5  -5   5        0.77       -9.10      9.10 o
  -4  -5   5      456.29      478.03     19.16 o
  -3  -5   5        6.12       -0.10      6.40 o
  -2  -5   5        5.54        5.43      6.71 o
  -1  -5   5        5.78       10.07      8.01 o
   0  -5   5      719.45      728.63     19.81 o
   1  -5   5      137.49      131.87     12.51 o
   2  -5   5       29.36       28.52      9.79 o
   3  -5   5       56.05       69.93     17.92 o
   4  -5   5       89.10      105.65     21.36 o
   5  -5   5       11.70      -23.45     31.37 o
  -8  -4   5      136.63       81.35     32.17 o
  -7  -4   5      466.49      416.87     33.71 o
  -6  -4   5      453.07      457.94     24.33 o
  -5  -4   5       13.34       10.51      9.94 o
  -4  -4   5      229.33      237.86     14.45 o
  -3  -4   5      205.86      212.58     11.03 o
  -2  -4   5      356.45      364.75     13.66 o
  -1  -4   5      486.34      492.84     15.42 o
   0  -4   5      221.75      219.36      9.30 o
   1  -4   5      652.90      672.90     17.43 o
   2  -4   5       92.15      103.56     11.41 o
   3  -4   5       63.55       76.78     12.73 o
   4  -4   5       13.31       16.91     15.47 o
   5  -4   5      474.41      488.34     49.23 o
   6  -4   5       60.78       44.25     35.87 o
  -8  -3   5      102.65       88.84     31.51 o
  -7  -3   5        9.61        1.24     15.21 o
  -6  -3   5       81.36       83.60     13.12 o
  -5  -3   5     1250.31     1304.35     32.65 o
  -4  -3   5        8.05        6.71      4.79 o
  -3  -3   5      940.89     1013.94     33.04 o
  -2  -3   5      470.62      470.82     11.70 o
  -1  -3   5      585.19      579.34     16.97 o
   0  -3   5      344.88      340.50      9.05 o
   1  -3   5      717.28      671.97     12.08 o
   2  -3   5      609.09      602.69     13.05 o
   3  -3   5      505.94      504.86     18.46 o
   4  -3   5      665.98      640.97     40.06 o
   5  -3   5      163.64      177.57     36.63 o
   6  -3   5       40.95       62.85     19.25 o
  -8  -2   5      144.02      112.44     34.68 o
  -7  -2   5      119.99      128.77     28.64 o
  -6  -2   5      474.09      430.61     28.96 o
  -5  -2   5     1369.68     1379.36     40.01 o
  -4  -2   5      144.27      158.30      8.37 o
  -3  -2   5      319.87      289.12      9.38 o
  -2  -2   5      457.36      457.67     11.43 o
  -1  -2   5        3.77        0.76      3.59 o
   0  -2   5      340.47      312.97      7.64 o
   1  -2   5        2.95        1.69      2.72 o
   2  -2   5      882.14      845.82     23.96 o
   3  -2   5      960.75      980.54     24.04 o
   4  -2   5      208.38      208.60     10.88 o
   5  -2   5      166.90      160.12     14.91 o
   6  -2   5      146.61      144.91     21.33 o
   7  -2   5       34.46       20.61     31.13 o
  -8  -1   5        3.01      -21.13     21.13 o
  -7  -1   5       59.86       81.11     18.43 o
  -6  -1   5       33.27       25.81     20.18 o
  -5  -1   5      136.94      163.03     11.98 o
  -4  -1   5     2588.81     2580.28     48.15 o
  -3  -1   5      668.28      673.85     14.77 o
  -2  -1   5      488.36      535.25     10.22 o
  -1  -1   5       67.63       62.49      4.47 o
   0  -1   5     5685.98     5356.46    111.61 o
   1  -1   5      151.89      135.66      4.93 o
   2  -1   5     2212.37     2251.58     59.68 o
   3  -1   5     1142.42     1124.96     18.49 o
   4  -1   5       83.75       95.41      7.22 o
   5  -1   5      645.96      604.73     26.19 o
   6  -1   5      173.44      173.54     20.76 o
   7  -1   5      177.69      221.74     33.59 o
  -7   0   5      114.78      102.86     20.49 o
  -6   0   5      238.53      245.41     18.56 o
  -5   0   5      331.52      327.31     14.02 o
  -4   0   5     1830.16     1778.57     27.65 o
  -3   0   5      133.78      150.62      5.85 o
  -2   0   5      408.32      419.41      8.73 o
  -1   0   5       95.59      103.04      5.05 o
   0   0   5       61.95       52.91      3.49 o
   1   0   5     3724.36     3578.88     78.08 o
   2   0   5      240.00      224.43      6.38 o
   3   0   5       63.30       75.58      4.98 o
   4   0   5        3.90        1.84      3.88 o
   5   0   5      271.63      287.61     14.59 o
   6   0   5       11.30        0.55      8.59 o
   7   0   5      314.13      291.70     25.06 o
  -7   1   5       11.55       14.83     23.97 o
  -6   1   5      396.32      423.54     23.15 o
  -5   1   5       33.62       35.60      9.03 o
  -4   1   5       17.06       15.32      6.44 o
  -3   1   5      220.25      209.22      8.29 o
  -2   1   5     1678.37     1717.95     17.21 o
  -1   1   5     6360.08     6228.95     83.88 o
   0   1   5      291.57      311.39      6.21 o
   1   1   5     6770.49     6847.48     88.79 o
   2   1   5        9.86       13.33      2.35 o
   3   1   5      101.44      109.88      4.19 o
   4   1   5      956.87      964.49     10.45 o
   5   1   5      101.34      129.97      9.53 o
   6   1   5     1177.31     1086.55     42.27 o
   7   1   5      370.43      352.07     27.07 o
   8   1   5       25.56       21.18     16.31 o
  -7   2   5        7.44       56.38     28.81 o
  -6   2   5        5.41       15.42     15.70 o
  -5   2   5       49.07       44.47     11.51 o
  -4   2   5       17.27       18.46      7.78 o
  -3   2   5      435.92      400.33     13.32 o
  -2   2   5     1472.26     1433.19     18.73 o
  -1   2   5      380.39      378.18      6.67 o
   0   2   5      594.39      618.23     10.79 o
   1   2   5     1338.83     1439.48     16.61 o
   2   2   5       53.64       75.20      3.72 o
   3   2   5      322.29      330.38      9.19 o
   4   2   5      436.55      473.10     12.10 o
   5   2   5      152.65      153.74     13.40 o
   6   2   5      223.39      232.75     14.46 o
   7   2   5       27.66        9.49     13.25 o
   8   2   5       63.73       34.16     18.34 o
  -6   3   5       16.27       23.86     17.89 o
  -5   3   5      140.26      141.28     21.11 o
  -4   3   5        7.71        1.60     12.30 o
  -3   3   5      305.61      293.00     12.70 o
  -2   3   5      287.07      252.58      9.95 o
  -1   3   5      697.00      718.90     10.91 o
   0   3   5     1814.95     1900.78     21.76 o
   1   3   5      147.29      176.66      5.46 o
   2   3   5     1309.55     1273.82     13.75 o
   3   3   5      373.44      401.79      9.47 o
   4   3   5      350.63      329.51     16.58 o
   5   3   5      828.66      791.06     21.94 o
   6   3   5       17.38       10.94      7.58 o
   7   3   5      117.16      129.04     13.39 o
   8   3   5      234.75      213.98     26.83 o
  -6   4   5       11.03        0.28     26.82 o
  -5   4   5       82.91       55.67     19.23 o
  -4   4   5       73.42       71.92     17.77 o
  -3   4   5      160.01      140.08     19.14 o
  -2   4   5      198.93      191.09     12.92 o
  -1   4   5      134.83      137.15      7.31 o
   0   4   5       16.61       21.35      3.62 o
   1   4   5      394.64      389.63      8.42 o
   2   4   5       53.87       53.94      4.55 o
   3   4   5       24.47       31.53      4.29 o
   4   4   5      144.15      141.52     12.82 o
   5   4   5      418.17      380.40     25.52 o
   6   4   5      139.46      154.66     15.86 o
   7   4   5       73.25       74.19     12.05 o
   8   4   5        0.84       -8.77     14.64 o
  -5   5   5       30.17       35.03     19.97 o
  -4   5   5      346.60      341.50     30.60 o
  -3   5   5        0.65        7.52     14.77 o
  -2   5   5       99.67      100.70     17.24 o
  -1   5   5        9.35       12.25      6.45 o
   0   5   5       43.61       41.55      6.70 o
   1   5   5      623.09      637.15     14.31 o
   2   5   5       74.57       73.48      6.94 o
   3   5   5      243.18      238.23     10.71 o
   4   5   5       42.78       61.10     11.30 o
   5   5   5       10.64        3.23      8.63 o
   6   5   5      267.74      270.25     20.25 o
   7   5   5        0.72       -0.14     11.23 o
   8   5   5        1.21       -6.31     10.24 o
  -4   6   5       24.39       11.08     19.37 o
  -3   6   5       24.46       21.91     17.08 o
  -2   6   5        4.23       15.20     15.71 o
  -1   6   5      157.48      177.83     17.17 o
   0   6   5      248.73      254.62     15.27 o
   1   6   5       39.02       35.11      7.85 o
   2   6   5      112.92      120.38      8.74 o
   3   6   5      178.71      186.22     15.14 o
   4   6   5       99.58       91.51     12.97 o
   5   6   5       31.96       26.37     11.02 o
   6   6   5      184.05      207.06     19.34 o
   7   6   5      205.79      217.40     21.61 o
  -3   7   5      153.10      147.21     41.55 o
  -2   7   5        0.54        4.32     13.03 o
  -1   7   5       96.89       99.62     16.45 o
   0   7   5        0.55       -0.43     10.80 o
   1   7   5       23.11       29.75     10.10 o
   2   7   5       12.62        7.77     10.50 o
   3   7   5       37.64       43.75     14.87 o
   4   7   5      104.96       93.35     14.04 o
   5   7   5       18.24       29.33     11.99 o
   6   7   5       10.85        4.91     11.05 o
   7   7   5        3.74       -0.04     12.93 o
  -1   8   5        1.55       12.57     13.74 o
   0   8   5      100.93       89.16     17.39 o
   1   8   5      179.57      165.00     18.85 o
   2   8   5      136.37      129.42     20.79 o
   3   8   5       55.28       65.73     17.67 o
   4   8   5       63.47       55.21     17.21 o
   5   8   5       42.88       37.39     16.78 o
   6   8   5        8.83        8.91     12.97 o
   2   9   5      100.91       93.72     30.28 o
   3   9   5        0.74        5.83     21.13 o
   4   9   5        5.89        8.86     22.08 o
  -4  -8   6        2.57       -2.51     15.19 o
  -3  -8   6      222.20      223.26     26.97 o
  -2  -8   6       90.11       91.11     20.48 o
  -1  -8   6       24.24       16.64     16.68 o
   0  -8   6        3.56       -0.11     13.79 o
  -6  -7   6       14.00       10.25     16.77 o
  -5  -7   6       16.13       20.82     13.33 o
  -4  -7   6       16.50       12.98     14.94 o
  -3  -7   6      101.25       86.43     18.56 o
  -2  -7   6      204.16      183.66     22.51 o
  -1  -7   6      100.44      117.28     16.50 o
   0  -7   6       52.54       36.58     13.57 o
   1  -7   6        0.97       -4.32     10.64 o
   2  -7   6       27.60       29.67     15.34 o
  -7  -6   6        4.19        7.47     15.48 o
  -6  -6   6       51.35       59.82     15.46 o
  -5  -6   6      252.96      243.17     20.46 o
  -4  -6   6      411.53      426.87     23.50 o
  -3  -6   6        0.57       -4.73      9.19 o
  -2  -6   6      356.92      390.65     21.73 o
  -1  -6   6      180.22      170.19     16.81 o
   0  -6   6       37.17       34.85     10.54 o
   1  -6   6      182.15      183.82     20.02 o
   2  -6   6      119.82      118.38     14.49 o
   3  -6   6       51.42       55.69     14.99 o
  -7  -5   6      292.35      228.80     74.41 o
  -6  -5   6        1.11        2.17     11.01 o
  -5  -5   6       32.23       28.73     12.35 o
  -4  -5   6       19.26       27.29      9.30 o
  -3  -5   6       35.79       40.51      7.87 o
  -2  -5   6       21.40       11.50      7.09 o
  -1  -5   6       31.70       34.04      9.36 o
   0  -5   6      620.56      610.72     20.80 o
   1  -5   6      155.38      165.43     13.35 o
   2  -5   6       19.78       13.61      8.77 o
   3  -5   6        1.41        5.53     10.57 o
   4  -5   6      188.52      178.23     24.60 o
   5  -5   6       26.56       -1.80     33.83 o
  -7  -4   6      441.64      422.28     34.47 o
  -6  -4   6      357.30      387.29     37.24 o
  -5  -4   6       10.40        6.85      9.68 o
  -4  -4   6      117.81      120.32     11.63 o
  -3  -4   6      520.01      550.67     16.71 o
  -2  -4   6        1.68       -3.21      5.81 o
  -1  -4   6     1042.47     1080.70     25.95 o
   0  -4   6     1872.40     1889.82     22.27 o
   1  -4   6      185.90      194.78     11.46 o
   2  -4   6      355.26      373.90     15.09 o
   3  -4   6        1.52       -5.05      9.57 o
   4  -4   6        5.90       -1.19     12.72 o
   5  -4   6      308.40      277.42     45.25 o
  -8  -3   6      128.92      125.13     35.20 o
  -7  -3   6      112.52      107.25     21.68 o
  -6  -3   6     1236.84     1184.54     44.96 o
  -5  -3   6        5.41        4.87      8.85 o
  -4  -3   6        0.92       -2.90      5.44 o
  -3  -3   6       98.08      111.81      7.60 o
  -2  -3   6      176.01      159.80      8.33 o
  -1  -3   6      572.07      561.46     12.62 o
   0  -3   6      190.73      209.76      8.21 o
   1  -3   6      182.12      189.93      8.08 o
   2  -3   6      187.92      188.47      9.40 o
   3  -3   6      130.03      122.09     11.40 o
   4  -3   6      150.64      147.86     12.88 o
   5  -3   6        1.06        0.29     12.79 o
   6  -3   6       19.67       -1.47     28.52 o
  -8  -2   6      331.28      300.44     46.34 o
  -7  -2   6       53.38       37.26     18.04 o
  -6  -2   6      490.67      478.36     30.54 o
  -5  -2   6      315.44      314.54     12.84 o
  -4  -2   6        1.46       -2.09      4.42 o
  -3  -2   6      396.69      404.31     11.08 o
  -2  -2   6     2668.61     2642.85     39.86 o
  -1  -2   6      564.12      522.67     10.94 o
   0  -2   6      266.75      251.05      8.39 o
   1  -2   6     1122.81     1168.15     16.52 o
   2  -2   6       11.23       18.29      3.82 o
   3  -2   6     1036.01     1016.28     23.63 o
   4  -2   6      337.94      375.30     16.20 o
   5  -2   6       43.95       38.92     14.21 o
   6  -2   6       76.87       73.88     18.42 o
   7  -2   6      114.84       81.26     36.53 o
  -8  -1   6      195.59      185.40     38.47 o
  -7  -1   6       81.31       85.10     20.10 o
  -6  -1   6       42.49       40.54     15.23 o
  -5  -1   6     1319.54     1311.00     23.79 o
  -4  -1   6      327.72      321.44     10.71 o
  -3  -1   6     2049.82     2169.88     46.42 o
  -2  -1   6        7.27        2.70      3.51 o
  -1  -1   6        2.06        4.03      3.28 o
   0  -1   6       18.91       13.79      3.30 o
   1  -1   6      956.28      965.96     18.48 o
   2  -1   6      682.31      677.93     13.49 o
   3  -1   6     1061.93     1038.27     21.07 o
   4  -1   6      862.41      852.81     18.56 o
   5  -1   6      252.74      249.96     14.43 o
   6  -1   6       72.89       73.47     16.89 o
  -7   0   6      177.85      176.31     24.13 o
  -6   0   6       15.68       17.30     10.37 o
  -5   0   6     1109.96     1125.41     23.16 o
  -4   0   6     1127.82     1115.71     20.85 o
  -3   0   6      322.55      303.86      9.00 o
  -2   0   6      328.04      316.53      8.55 o
  -1   0   6        2.66        4.78      2.87 o
   0   0   6       13.36       15.93      2.49 o
   1   0   6      248.57      187.56      7.03 o
   2   0   6     3887.00     3894.37     65.35 o
   3   0   6        1.74        1.41      3.45 o
   4   0   6      165.94      162.13      7.62 o
   5   0   6      166.20      196.67     12.51 o
   6   0   6      249.63      238.76     17.33 o
   7   0   6       21.20        9.99     12.98 o
  -7   1   6       30.71       23.83     25.21 o
  -6   1   6      329.43      341.10     21.94 o
  -5   1   6       31.34       25.17      7.86 o
  -4   1   6     1320.83     1325.61     24.04 o
  -3   1   6      140.85      156.65      9.15 o
  -2   1   6     2462.27     2694.46     33.37 o
  -1   1   6      286.67      237.94      7.97 o
   0   1   6      791.11      774.62     10.29 o
   1   1   6       69.49       73.44      3.91 o
   2   1   6     2506.71     2479.20     41.46 o
   3   1   6     1073.41     1059.76     10.88 o
   4   1   6      550.15      560.69      9.04 o
   5   1   6     1134.97     1106.94     25.01 o
   6   1   6      233.96      230.51     16.66 o
   7   1   6      305.84      325.76     26.11 o
   8   1   6        2.49      -14.88     19.09 o
  -7   2   6       73.59       60.03     30.04 o
  -6   2   6      316.29      318.04     28.68 o
  -5   2   6       15.56       13.00     10.52 o
  -4   2   6      916.01      902.25     21.13 o
  -3   2   6      189.40      198.84     10.72 o
  -2   2   6       11.96       19.89      4.30 o
  -1   2   6     1409.83     1385.60     20.35 o
   0   2   6       14.95       11.71      2.54 o
   1   2   6        1.68        5.19      2.11 o
   2   2   6       81.13       97.39      3.83 o
   3   2   6     1862.79     1920.63     32.45 o
   4   2   6      163.15      168.22      8.92 o
   5   2   6       35.36       32.02      8.09 o
   6   2   6       16.92       16.11      7.90 o
   7   2   6      226.24      218.45     15.68 o
   8   2   6       35.50       60.65     27.58 o
  -6   3   6        1.51       -1.66     15.98 o
  -5   3   6       68.78       69.74     18.20 o
  -4   3   6       33.92       36.17     14.04 o
  -3   3   6      764.82      771.41     17.50 o
  -2   3   6      193.15      198.32      9.27 o
  -1   3   6     2043.27     2197.67     33.59 o
   0   3   6      347.04      359.48      7.50 o
   1   3   6     2073.60     2099.80     15.71 o
   2   3   6       93.14       93.24      4.98 o
   3   3   6      903.22      898.92     16.04 o
   4   3   6      786.87      762.37     19.93 o
   5   3   6       64.88       67.10      9.68 o
   6   3   6      524.88      521.37     19.97 o
   7   3   6      104.70      116.81     13.24 o
   8   3   6      597.42      592.94     36.70 o
  -6   4   6       14.75       25.11     28.71 o
  -5   4   6       75.26       83.99     20.36 o
  -4   4   6       56.38       50.79     16.95 o
  -3   4   6      655.17      674.00     33.08 o
  -2   4   6      324.39      334.08     16.23 o
  -1   4   6      243.81      271.40      9.17 o
   0   4   6      608.09      612.90     14.40 o
   1   4   6      267.54      276.03      7.50 o
   2   4   6      159.19      160.08      6.17 o
   3   4   6      107.86      116.50      5.09 o
   4   4   6       84.64       88.24     11.60 o
   5   4   6       47.99       54.43     11.36 o
   6   4   6      213.79      222.29     15.48 o
   7   4   6        2.00       -5.00      8.10 o
   8   4   6      200.57      184.12     17.45 o
  -5   5   6       12.75       73.87     33.17 o
  -4   5   6        2.91        5.18     15.56 o
  -3   5   6       12.33       17.76     14.74 o
  -2   5   6      266.53      277.90     24.09 o
  -1   5   6      197.64      196.91     15.74 o
   0   5   6     1427.86     1462.89     22.94 o
   1   5   6       97.50      102.35      6.89 o
   2   5   6      857.69      837.41     14.69 o
   3   5   6        4.88        4.66      4.47 o
   4   5   6        0.75        4.79      8.19 o
   5   5   6      287.06      311.12     19.63 o
   6   5   6      192.88      201.18     18.35 o
   7   5   6      568.98      552.84     25.79 o
   8   5   6        7.62        7.46     11.01 o
  -4   6   6       22.42       38.09     30.61 o
  -3   6   6      188.11      205.30     26.07 o
  -2   6   6      196.83      199.15     24.46 o
  -1   6   6      679.62      673.33     42.55 o
   0   6   6        3.07       -1.18      7.77 o
   1   6   6       58.55       57.52      7.60 o
   2   6   6        4.83        5.31      4.92 o
   3   6   6       17.68       18.88      9.10 o
   4   6   6        9.01       18.48      9.49 o
   5   6   6      294.21      305.03     20.38 o
   6   6   6      124.90      121.71     16.45 o
   7   6   6      132.11      145.57     19.27 o
  -3   7   6        6.53       -4.17     29.85 o
  -2   7   6       42.04       51.43     15.39 o
  -1   7   6       79.81       93.56     16.51 o
   0   7   6       16.87       31.09     12.67 o
   1   7   6      266.76      274.75     16.99 o
   2   7   6       36.21       32.88     11.74 o
   3   7   6      172.86      183.80     21.14 o
   4   7   6      273.91      273.12     20.07 o
   5   7   6       48.37       35.24     12.06 o
   6   7   6        5.44        1.05     11.56 o
   7   7   6       15.83       22.01     14.13 o
  -1   8   6       10.80       16.87     29.52 o
   0   8   6      103.34       76.50     17.06 o
   1   8   6        2.42       18.83     12.23 o
   2   8   6       71.01       73.83     17.77 o
   3   8   6      150.04      148.88     21.76 o
   4   8   6       66.85       67.56     18.06 o
   5   8   6        4.98       12.64     14.77 o
   6   8   6       70.89       74.10     16.77 o
   2   9   6      258.40      204.69     37.15 o
   3   9   6        4.68        2.08     20.85 o
  -4  -8   7       11.87        2.18     22.32 o
  -3  -8   7       57.10       53.66     19.36 o
  -2  -8   7       63.01       61.95     19.39 o
  -1  -8   7        9.27       -2.22     15.87 o
   0  -8   7      117.70      127.18     25.19 o
  -5  -7   7        1.61       -4.78     15.09 o
  -4  -7   7       79.62       82.02     20.07 o
  -3  -7   7      265.61      241.95     38.31 o
  -2  -7   7      139.36      116.77     20.25 o
  -1  -7   7       83.89       95.47     20.02 o
   0  -7   7        2.58       -5.23     12.12 o
   1  -7   7        0.41       -3.16     10.52 o
   2  -7   7       50.17      -26.58     29.94 o
  -6  -6   7        4.19       -0.71     12.14 o
  -5  -6   7      188.12      188.51     19.42 o
  -4  -6   7        2.40        2.43     10.50 o
  -3  -6   7      325.82      350.25     26.68 o
  -2  -6   7      190.03      207.60     17.43 o
  -1  -6   7      177.56      151.58     16.42 o
   0  -6   7       44.01       42.67     12.78 o
   1  -6   7      140.75      139.53     14.36 o
   2  -6   7        0.96       -7.12      9.63 o
   3  -6   7       27.31       28.67     33.40 o
  -7  -5   7       55.09       47.04     19.83 o
  -6  -5   7      142.46      157.10     18.22 o
  -5  -5   7      124.06      135.40     16.38 o
  -4  -5   7       39.89       38.04     11.19 o
  -3  -5   7      209.22      219.69     12.77 o
  -2  -5   7      163.52      168.81     11.36 o
  -1  -5   7        0.65       -3.71      9.26 o
   0  -5   7       19.05       25.15     10.76 o
   1  -5   7      100.98       94.66     11.41 o
   2  -5   7       16.12       27.56      9.76 o
   3  -5   7      254.15      252.39     19.70 o
   4  -5   7      183.90      124.52     38.52 o
  -7  -4   7      212.82      172.05     25.72 o
  -6  -4   7       14.52       12.73     11.22 o
  -5  -4   7       77.28       71.60     13.03 o
  -4  -4   7      617.84      621.66     21.02 o
  -3  -4   7       10.87        8.72      6.78 o
  -2  -4   7      690.08      711.58     17.62 o
  -1  -4   7      368.44      380.83     13.64 o
   0  -4   7      525.14      554.97     15.18 o
   1  -4   7       74.20       59.55      8.69 o
   2  -4   7      449.68      463.84     18.08 o
   3  -4   7        4.57       14.41     10.55 o
   4  -4   7        3.27       10.92     13.58 o
   5  -4   7      117.97       95.71     35.58 o
  -7  -3   7       21.49       10.73     16.21 o
  -6  -3   7      305.17      309.30     39.52 o
  -5  -3   7        1.10       -4.43      7.08 o
  -4  -3   7        0.82       -5.24      6.01 o
  -3  -3   7      136.32      169.29     11.65 o
  -2  -3   7       53.01       59.24      7.33 o
  -1  -3   7      542.48      537.98     14.01 o
   0  -3   7       40.06       46.00      6.42 o
   1  -3   7        3.72        5.04      4.43 o
   2  -3   7      161.93      155.90     11.75 o
   3  -3   7      208.47      226.90     14.05 o
   4  -3   7      270.79      276.43     18.86 o
   5  -3   7      124.66      107.89     33.12 o
   6  -3   7        1.10      -18.76     27.39 o
  -7  -2   7      206.66      208.37     26.91 o
  -6  -2   7      770.04      711.18     36.17 o
  -5  -2   7        0.68        0.58      5.32 o
  -4  -2   7      119.95      120.11      9.07 o
  -3  -2   7     1234.88     1284.80     33.91 o
  -2  -2   7      203.20      224.64      9.02 o
  -1  -2   7     1769.58     1742.67     28.27 o
   0  -2   7     2981.04     2872.64     79.34 o
   1  -2   7      603.67      610.68     12.22 o
   2  -2   7      303.41      296.01      8.67 o
   3  -2   7      898.45      916.26     26.49 o
   4  -2   7       77.47       80.51      9.99 o
   5  -2   7        0.63       -1.91     11.47 o
   6  -2   7        0.57       13.46     25.44 o
  -7  -1   7      130.76      111.73     21.34 o
  -6  -1   7       74.81       61.62     16.99 o
  -5  -1   7       54.47       56.47      8.35 o
  -4  -1   7      197.92      215.48     10.62 o
  -3  -1   7       18.94       19.97      4.70 o
  -2  -1   7      616.98      725.92     18.17 o
  -1  -1   7       45.87       46.57      4.64 o
   0  -1   7     1316.68     1224.30     34.58 o
   1  -1   7     1345.44     1357.81     22.91 o
   2  -1   7      236.19      231.50      7.85 o
   3  -1   7      122.77      130.48      7.41 o
   4  -1   7      164.36      176.12      9.15 o
   5  -1   7      152.48      144.90     11.86 o
   6  -1   7      129.92      128.17     30.42 o
  -7   0   7       50.89       28.75     16.97 o
  -6   0   7      339.41      354.21     20.36 o
  -5   0   7     1245.41     1233.35     24.67 o
  -4   0   7       19.43       18.42      6.42 o
  -3   0   7      120.47      122.76      6.87 o
  -2   0   7     2607.90     2773.03     26.28 o
  -1   0   7      232.82      249.67      7.57 o
   0   0   7      496.39      462.41     12.12 o
   1   0   7     9015.74     9159.23    160.29 o
   2   0   7      597.56      615.78     11.57 o
   3   0   7       12.99        4.77      3.73 o
   4   0   7      195.49      194.20      8.48 o
   5   0   7       84.17       93.15     10.00 o
   6   0   7      304.70      323.25     16.63 o
   7   0   7      103.92      122.20     26.06 o
  -7   1   7      203.84      205.02     39.56 o
  -6   1   7      179.43      199.17     25.55 o
  -5   1   7      663.28      611.88     21.72 o
  -4   1   7       24.21       17.51      7.01 o
  -3   1   7      169.77      182.36     10.07 o
  -2   1   7      519.57      504.83     11.77 o
  -1   1   7      151.87      105.64      6.18 o
   0   1   7      426.38      438.72      8.66 o
   1   1   7      754.45      800.42      9.40 o
   2   1   7      245.02      242.81      6.19 o
   3   1   7      425.53      396.75      8.73 o
   4   1   7      678.32      662.31     10.29 o
   5   1   7      591.79      590.19     18.33 o
   6   1   7      136.40      142.72     14.04 o
   7   1   7      157.81      157.07     29.99 o
   8   1   7       19.63       37.15     24.73 o
  -7   2   7      181.89      213.50     39.33 o
  -6   2   7       12.01       18.33     15.46 o
  -5   2   7      268.93      250.71     18.91 o
  -4   2   7     1037.34     1030.61     22.85 o
  -3   2   7       74.04       68.55      8.03 o
  -2   2   7      297.08      281.00     11.09 o
  -1   2   7     3620.60     3772.45     41.71 o
   0   2   7       74.61       65.64      3.84 o
   1   2   7     2267.04     2533.84     27.22 o
   2   2   7     1730.66     1735.26     13.08 o
   3   2   7      454.03      454.63     11.62 o
   4   2   7      608.38      617.10     19.70 o
   5   2   7      780.64      728.49     20.75 o
   6   2   7       23.86       31.36      8.77 o
   7   2   7       28.16       32.22     10.17 o
   8   2   7      107.74      132.29     32.93 o
  -6   3   7       67.38       87.09     21.74 o
  -5   3   7        1.74        7.97     13.98 o
  -4   3   7     1504.79     1394.22     70.41 o
  -3   3   7      268.29      286.16     13.74 o
  -2   3   7      886.46      911.88     20.70 o
  -1   3   7      493.28      505.59      9.59 o
   0   3   7        1.13        4.20      2.69 o
   1   3   7      109.74      104.41      5.35 o
   2   3   7     1065.92     1099.46     16.99 o
   3   3   7      761.88      774.37     10.40 o
   4   3   7     1384.07     1327.31     25.44 o
   5   3   7     1392.49     1338.71     27.91 o
   6   3   7       36.45       43.00      9.49 o
   7   3   7       31.93       36.26     10.66 o
   8   3   7      123.19      134.75     32.41 o
  -5   4   7       10.10        2.61     15.79 o
  -4   4   7      344.06      336.56     28.19 o
  -3   4   7     1216.02     1225.51     53.97 o
  -2   4   7       60.78       65.27      8.90 o
  -1   4   7       19.92       18.94      4.73 o
   0   4   7       38.43       37.07      4.62 o
   1   4   7      506.01      503.49      9.64 o
   2   4   7      237.53      238.34      6.93 o
   3   4   7     1148.42     1190.67     13.30 o
   4   4   7      121.06      121.59     12.48 o
   5   4   7       14.01       19.87      7.76 o
   6   4   7      187.02      190.76     14.72 o
   7   4   7       70.01       80.88     12.64 o
   8   4   7       32.76       41.06     13.74 o
  -5   5   7      253.61      246.81     44.16 o
  -4   5   7        1.27       -2.45     15.25 o
  -3   5   7      837.64      770.81     38.66 o
  -2   5   7       54.08       39.59     14.96 o
  -1   5   7      364.83      379.32     25.59 o
   0   5   7      522.63      528.05     11.92 o
   1   5   7      338.65      325.93      9.90 o
   2   5   7      550.41      552.49     12.63 o
   3   5   7      828.24      810.72     16.79 o
   4   5   7       33.86       34.21      9.77 o
   5   5   7       17.01       28.00     10.15 o
   6   5   7     1117.59     1124.33     30.37 o
   7   5   7      152.00      151.51     15.65 o
   8   5   7      139.01      176.31     22.93 o
  -4   6   7       50.39       31.98     31.18 o
  -3   6   7        2.50        6.60     15.68 o
  -2   6   7      175.30      164.17     23.12 o
  -1   6   7       34.20       40.72     15.53 o
   0   6   7      284.42      285.50     15.97 o
   1   6   7       30.46       30.90      6.82 o
   2   6   7      131.19      122.50      8.10 o
   3   6   7      259.06      240.48     17.01 o
   4   6   7      185.61      200.42     16.50 o
   5   6   7       52.22       66.73     13.24 o
   6   6   7       30.01       32.06     17.38 o
   7   6   7      104.94      106.92     14.78 o
  -3   7   7       34.35       29.09     31.89 o
  -2   7   7      313.25      301.87     42.97 o
  -1   7   7       92.49      109.16     16.87 o
   0   7   7      513.64      516.47     26.41 o
   1   7   7      261.53      254.44     16.83 o
   2   7   7       24.56       16.51     11.08 o
   3   7   7       24.97       25.84     13.65 o
   4   7   7      348.76      338.72     21.36 o
   5   7   7      153.88      166.31     17.98 o
   6   7   7       13.28       10.89     12.14 o
   7   7   7      350.88      338.00     26.72 o
  -1   8   7      116.49      132.57     37.90 o
   0   8   7        1.36       -9.22     12.25 o
   1   8   7      139.80      135.75     24.83 o
   2   8   7       28.24       39.59     15.89 o
   3   8   7       51.59       56.16     16.97 o
   4   8   7       83.89       74.90     18.49 o
   5   8   7       92.32      123.40     23.90 o
   6   8   7       37.21       38.42     15.01 o
   2   9   7       99.82      101.16     29.99 o
   3   9   7       27.99       34.02     25.59 o
  -3  -8   8       12.45       24.16     17.51 o
  -2  -8   8        4.42       -2.84     15.14 o
  -1  -8   8       19.06       22.23     16.65 o
  -5  -7   8      153.50      195.38     27.46 o
  -4  -7   8      198.51      198.64     26.84 o
  -3  -7   8       26.26       15.14     14.86 o
  -2  -7   8      194.76      173.46     30.32 o
  -1  -7   8      130.75      113.98     16.82 o
   0  -7   8       60.69       62.00     20.49 o
   1  -7   8        6.66       -5.36     17.77 o
   2  -7   8      112.08      116.23     42.60 o
  -6  -6   8       92.02       82.85     17.32 o
  -5  -6   8       13.81       17.27     12.82 o
  -4  -6   8       79.59       84.88     15.03 o
  -3  -6   8      163.11      163.93     20.81 o
  -2  -6   8       71.51       60.31     12.98 o
  -1  -6   8      111.89      100.35     14.89 o
   0  -6   8       89.27       88.40     14.84 o
   1  -6   8       71.40       56.08     12.37 o
   2  -6   8        1.41      -16.71     16.71 o
   3  -6   8      529.25      496.22     58.80 o
  -7  -5   8       24.97       10.57     27.43 o
  -6  -5   8      144.09      148.19     18.96 o
  -5  -5   8       14.36       12.95     11.27 o
  -4  -5   8      236.06      249.85     19.45 o
  -3  -5   8      620.86      661.52     21.29 o
  -2  -5   8        3.59       -2.54      7.69 o
  -1  -5   8      107.40      119.30     14.17 o
   0  -5   8      276.02      290.68     19.30 o
   1  -5   8      304.55      315.84     17.13 o
   2  -5   8       27.08       20.67     10.04 o
   3  -5   8       11.29       -1.07     17.09 o
   4  -5   8       73.76       59.94     33.88 o
  -7  -4   8       14.55       17.72     18.74 o
  -6  -4   8        4.30        4.86     11.08 o
  -5  -4   8      135.70      151.27     16.86 o
  -4  -4   8        1.19        4.32      8.05 o
  -3  -4   8       77.87       83.29      9.23 o
  -2  -4   8      428.85      430.20     16.17 o
  -1  -4   8     1154.07     1146.88     23.07 o
   0  -4   8      155.96      168.91     10.72 o
   1  -4   8      299.42      308.30     13.93 o
   2  -4   8       52.32       50.24      9.48 o
   3  -4   8      199.04      193.73     14.23 o
   4  -4   8      460.60      436.33     49.61 o
   5  -4   8       84.95       65.01     34.45 o
  -7  -3   8      169.26      157.70     24.58 o
  -6  -3   8        0.62       10.03     14.57 o
  -5  -3   8      257.96      266.91     16.00 o
  -4  -3   8       71.61       75.20      8.79 o
  -3  -3   8        1.00        0.36      6.10 o
  -2  -3   8     2208.94     2221.62     49.53 o
  -1  -3   8      114.97      115.68      8.63 o
   0  -3   8       27.62       27.95      6.30 o
   1  -3   8        1.81        5.45      4.67 o
   2  -3   8       15.25       14.58      6.52 o
   3  -3   8       99.02       91.75     10.51 o
   4  -3   8      238.07      241.34     18.08 o
   5  -3   8       82.20       35.58     28.33 o
   6  -3   8       17.06      -10.09     28.76 o
  -7  -2   8       63.42       47.61     19.76 o
  -6  -2   8        0.60      -10.96     13.50 o
  -5  -2   8       23.85       15.72      8.13 o
  -4  -2   8      346.23      372.58     13.91 o
  -3  -2   8      113.30      108.26      8.60 o
  -2  -2   8      955.09      914.03     16.08 o
  -1  -2   8      779.66      771.59     15.58 o
   0  -2   8     3068.74     2994.45     87.76 o
   1  -2   8      829.15      872.27     14.05 o
   2  -2   8      196.70      194.15      8.35 o
   3  -2   8      639.69      656.74     17.53 o
   4  -2   8        6.20       11.65      7.20 o
   5  -2   8      389.64      376.63     44.11 o
   6  -2   8        0.79       -4.12     24.16 o
  -7  -1   8       26.75       26.87     16.68 o
  -6  -1   8       46.56       50.88     26.89 o
  -5  -1   8      140.65      138.31     10.78 o
  -4  -1   8      814.53      819.88     18.78 o
  -3  -1   8      230.02      215.44     10.23 o
  -2  -1   8      285.02      315.57      9.82 o
  -1  -1   8      332.55      341.82      9.45 o
   0  -1   8      352.62      379.69     13.00 o
   1  -1   8       29.61       20.83      3.47 o
   2  -1   8      591.24      567.39     10.30 o
   3  -1   8      426.42      452.19     11.60 o
   4  -1   8      323.30      311.34     11.50 o
   5  -1   8      207.19      212.71     13.72 o
   6  -1   8        0.57      -13.41     20.94 o
  -7   0   8      170.60      159.81     24.67 o
  -6   0   8      397.94      387.53     19.90 o
  -5   0   8      169.47      184.52     12.17 o
  -4   0   8      137.58      135.69     10.22 o
  -3   0   8     1115.77     1174.31     22.43 o
  -2   0   8       29.16       46.90      5.06 o
  -1   0   8      136.90      112.15      6.61 o
   0   0   8      354.47      376.49      9.56 o
   1   0   8     9850.45     9892.24    189.94 o
   2   0   8      593.47      586.55     12.69 o
   3   0   8      329.23      325.46      9.22 o
   4   0   8       49.62       49.71      5.81 o
   5   0   8      158.78      165.68     12.01 o
   6   0   8      167.13      173.94     19.57 o
  -7   1   8       88.41       62.87     29.99 o
  -6   1   8       72.96       71.03     13.61 o
  -5   1   8      560.18      539.14     21.12 o
  -4   1   8      108.79      100.61      9.77 o
  -3   1   8        0.85        0.84      5.14 o
  -2   1   8       29.23       52.30      4.91 o
  -1   1   8      243.71      276.49      8.31 o
   0   1   8     1817.66     1851.68     18.73 o
   1   1   8      126.92      124.98      3.90 o
   2   1   8       79.01       65.14      4.73 o
   3   1   8      420.19      408.68      9.13 o
   4   1   8      474.49      480.07     11.63 o
   5   1   8      476.54      496.06     18.66 o
   6   1   8      411.05      426.66     26.28 o
   7   1   8       87.38       70.74     24.54 o
   8   1   8       20.56       27.29     23.45 o
  -6   2   8      354.00      373.29     36.84 o
  -5   2   8      967.93      917.27     27.28 o
  -4   2   8      145.67      146.06     12.89 o
  -3   2   8       11.87       12.12      6.31 o
  -2   2   8      853.94      868.89     13.54 o
  -1   2   8      175.58      146.51      6.46 o
   0   2   8     1466.80     1452.18     18.28 o
   1   2   8      959.00      968.00     11.39 o
   2   2   8     2254.45     2290.60     19.45 o
   3   2   8      302.15      280.48      5.75 o
   4   2   8      579.01      575.65     14.97 o
   5   2   8       75.80       84.39     10.19 o
   6   2   8       19.56        7.92      8.00 o
   7   2   8       31.98       27.30     13.87 o
   8   2   8       81.01       50.03     27.39 o
  -6   3   8       50.36       68.00     21.05 o
  -5   3   8       26.76       14.19     15.10 o
  -4   3   8      174.08      169.63     17.38 o
  -3   3   8       11.00       10.49      8.34 o
  -2   3   8      240.64      229.74     11.32 o
  -1   3   8       66.57       56.75      5.00 o
   0   3   8        0.87        2.19      2.99 o
   1   3   8     1064.95     1090.71     16.91 o
   2   3   8      123.91      122.68      5.82 o
   3   3   8       39.29       34.53      3.70 o
   4   3   8      564.78      549.41     17.79 o
   5   3   8     1328.45     1278.26     28.30 o
   6   3   8       86.58      101.99     11.85 o
   7   3   8      189.65      205.42     18.64 o
   8   3   8       92.26      118.45     32.74 o
  -5   4   8       37.78       49.61     19.45 o
  -4   4   8      606.99      577.43     34.27 o
  -3   4   8      547.26      535.70     25.51 o
  -2   4   8      150.24      150.25     11.70 o
  -1   4   8      529.46      525.49     11.43 o
   0   4   8        4.28        5.89      3.88 o
   1   4   8       10.72       10.15      3.50 o
   2   4   8     1084.60     1115.10     14.06 o
   3   4   8      597.93      638.32     10.69 o
   4   4   8       57.00       55.24      9.10 o
   5   4   8      598.83      590.06     20.77 o
   6   4   8      108.48      119.25     12.59 o
   7   4   8       46.13       50.17     11.39 o
   8   4   8       24.88       40.42     14.87 o
  -5   5   8       19.44       43.69     31.27 o
  -4   5   8      235.99      250.75     28.13 o
  -3   5   8      181.32      152.16     21.82 o
  -2   5   8      115.19       99.91     17.84 o
  -1   5   8      497.35      538.85     23.98 o
   0   5   8       48.44       56.03      5.63 o
   1   5   8       35.37       36.06      5.04 o
   2   5   8      788.80      806.30     13.84 o
   3   5   8      285.78      305.06     17.63 o
   4   5   8       27.26       33.25     10.03 o
   5   5   8      283.82      296.54     19.68 o
   6   5   8     1183.99     1137.29     30.88 o
   7   5   8       42.25       28.70     12.43 o
   8   5   8       71.82       90.89     17.37 o
  -4   6   8       42.53       54.49     33.07 o
  -3   6   8      243.51      235.75     27.79 o
  -2   6   8      172.86      168.40     23.49 o
  -1   6   8      125.56      107.17     19.40 o
   0   6   8      290.64      300.15     16.36 o
   1   6   8        4.11       11.50      5.94 o
   2   6   8      379.55      368.23     13.08 o
   3   6   8      288.35      286.78     18.00 o
   4   6   8      424.00      422.60     21.89 o
   5   6   8      103.64       97.03     14.36 o
   6   6   8      470.14      446.82     37.33 o
   7   6   8       21.60       22.53     11.20 o
  -2   7   8      135.67      147.53     25.29 o
  -1   7   8       58.31       56.19     15.19 o
   0   7   8      470.41      437.43     25.01 o
   1   7   8       56.18       50.67     11.46 o
   2   7   8       12.55        8.93     10.55 o
   3   7   8      348.32      322.82     25.71 o
   4   7   8      475.46      460.69     24.10 o
   5   7   8       85.89       89.33     15.27 o
   6   7   8       76.87       78.77     16.08 o
   7   7   8      132.98      127.31     16.84 o
  -1   8   8       12.91        1.33     28.67 o
   0   8   8       15.22       11.51     13.52 o
   1   8   8       61.44       61.38     19.30 o
   2   8   8      126.19      114.46     17.31 o
   3   8   8      140.09      120.55     20.62 o
   4   8   8       59.28       59.85     17.88 o
   5   8   8       65.72       86.38     20.06 o
  -5  -7   9      119.88      133.75     24.92 o
  -4  -7   9       79.99       68.83     19.73 o
  -3  -7   9       68.28       74.45     28.97 o
  -2  -7   9      430.99      435.20     43.87 o
  -1  -7   9      122.50      117.43     17.39 o
   0  -7   9        0.38      -12.06     16.99 o
   1  -7   9        8.86       -8.20     18.48 o
  -6  -6   9        3.14       -3.36     13.33 o
  -5  -6   9       76.87       68.21     15.80 o
  -4  -6   9      140.66      141.58     23.13 o
  -3  -6   9      162.01      148.23     21.11 o
  -2  -6   9        9.37        9.41     10.89 o
  -1  -6   9       47.13       43.00     13.10 o
   0  -6   9      235.58      247.75     23.88 o
   1  -6   9       22.22       17.79     17.52 o
   2  -6   9      376.09      375.26     49.89 o
   3  -6   9      261.90      249.84     47.52 o
  -7  -5   9       40.99       45.63     31.93 o
  -6  -5   9       54.03       60.40     15.60 o
  -5  -5   9      149.48      157.28     17.70 o
  -4  -5   9      565.48      579.48     26.29 o
  -3  -5   9      406.83      446.34     19.04 o
  -2  -5   9       62.90       55.49      9.99 o
  -1  -5   9      111.92      113.86     14.24 o
   0  -5   9      196.56      196.72     16.82 o
   1  -5   9       76.35       91.53     11.95 o
   2  -5   9       84.56       76.29     23.22 o
   3  -5   9      250.67      226.45     27.65 o
   4  -5   9        6.44       -7.77     29.14 o
  -7  -4   9        7.11        8.51     18.12 o
  -6  -4   9      137.77      121.50     22.69 o
  -5  -4   9      101.02      100.72     18.74 o
  -4  -4   9      131.41      152.31     15.49 o
  -3  -4   9       54.84       50.76      8.66 o
  -2  -4   9       92.54      102.83     10.07 o
  -1  -4   9        1.60        7.72      7.04 o
   0  -4   9        6.11        7.15      7.00 o
   1  -4   9      473.77      472.45     17.80 o
   2  -4   9       89.38      107.35     11.34 o
   3  -4   9      605.77      584.30     34.35 o
   4  -4   9       81.72       74.67     31.41 o
   5  -4   9      209.50      198.20     43.16 o
  -7  -3   9      159.23      173.78     27.69 o
  -6  -3   9      402.56      418.60     41.55 o
  -5  -3   9      221.58      224.23     17.93 o
  -4  -3   9       37.84       32.88      7.83 o
  -3  -3   9      133.74      144.33     10.56 o
  -2  -3   9      163.31      172.54     10.54 o
  -1  -3   9      924.07      915.20     24.46 o
   0  -3   9      599.72      598.70     20.82 o
   1  -3   9      234.41      237.24     11.01 o
   2  -3   9        4.99        2.32      6.19 o
   3  -3   9        4.13        6.70      7.71 o
   4  -3   9      348.04      341.03     28.15 o
   5  -3   9        1.21      -15.26     24.07 o
   6  -3   9      121.86      141.95     39.75 o
  -7  -2   9       32.11       38.36     18.82 o
  -6  -2   9        1.50       -6.92     13.83 o
  -5  -2   9       31.03       30.23      8.81 o
  -4  -2   9       16.50       22.76      7.05 o
  -3  -2   9       77.67       74.40      8.33 o
  -2  -2   9      237.18      254.74     12.83 o
  -1  -2   9     1514.88     1415.54     31.40 o
   0  -2   9       51.69       30.77      6.21 o
   1  -2   9        4.15        6.68      4.83 o
   2  -2   9       24.34       23.39      4.52 o
   3  -2   9        3.59        4.78      4.88 o
   4  -2   9     1457.92     1375.41     87.02 o
   5  -2   9       90.06       74.31     18.74 o
   6  -2   9      161.72      154.79     37.43 o
  -7  -1   9      170.32      188.85     26.36 o
  -6  -1   9        2.11      -12.34     12.68 o
  -5  -1   9       69.67       73.54     10.54 o
  -4  -1   9       89.34       95.77      8.96 o
  -3  -1   9      146.22      147.04      9.28 o
  -2  -1   9     1099.85     1098.31     18.57 o
  -1  -1   9       17.96       20.96      4.59 o
   0  -1   9      383.30      345.84     10.16 o
   1  -1   9      434.43      436.53     10.99 o
   2  -1   9      323.12      330.25      7.46 o
   3  -1   9       38.23       50.29      5.90 o
   4  -1   9      121.95      137.74      9.48 o
   5  -1   9      295.56      327.15     19.63 o
   6  -1   9        0.61      -17.39     20.94 o
  -7   0   9        3.43      -12.55     15.16 o
  -6   0   9       58.89       60.00     11.48 o
  -5   0   9        4.85       -2.78      7.87 o
  -4   0   9       31.70       32.24      7.54 o
  -3   0   9      263.02      252.97     10.87 o
  -2   0   9      794.45      702.58     24.21 o
  -1   0   9      240.87      230.89      8.20 o
   0   0   9     2235.13     2207.06     38.52 o
   1   0   9        1.08        0.56      3.52 o
   2   0   9      242.53      243.83      9.65 o
   3   0   9       61.85       60.65      5.39 o
   4   0   9      456.61      462.87     13.47 o
   5   0   9     1089.45     1040.22     29.21 o
   6   0   9      162.99      158.51     19.37 o
  -6   1   9      231.31      219.26     17.47 o
  -5   1   9        1.02        5.67      8.74 o
  -4   1   9      107.00      122.22     10.57 o
  -3   1   9       19.14       23.69      7.34 o
  -2   1   9       87.14       99.35      7.15 o
  -1   1   9     1824.23     1799.47     31.41 o
   0   1   9       60.97       73.56      4.79 o
   1   1   9        7.96       13.83      2.27 o
   2   1   9       47.39       48.55      3.29 o
   3   1   9      641.07      637.87     11.01 o
   4   1   9        4.66        3.76      4.47 o
   5   1   9       13.15       12.64      7.21 o
   6   1   9      276.12      277.42     23.40 o
   7   1   9        0.78       -8.72     15.73 o
   8   1   9       80.57      117.69     30.89 o
  -6   2   9       18.07       22.38     16.47 o
  -5   2   9      234.40      209.23     16.39 o
  -4   2   9      120.67      113.94     12.19 o
  -3   2   9       62.38       64.03      8.67 o
  -2   2   9       55.34       47.69      5.44 o
  -1   2   9     1218.42     1145.64     18.56 o
   0   2   9      448.66      443.38      8.48 o
   1   2   9     2550.53     2571.78     29.60 o
   2   2   9       14.46       25.41      3.73 o
   3   2   9      430.32      430.05      8.60 o
   4   2   9      700.35      702.30     16.17 o
   5   2   9      208.62      210.08     13.69 o
   6   2   9      154.82      159.12     15.87 o
   7   2   9        7.81       13.81     12.84 o
   8   2   9        1.90       -0.62     22.84 o
  -6   3   9       40.30       43.73     27.43 o
  -5   3   9      171.27      169.78     29.66 o
  -4   3   9        0.92       -6.91     10.07 o
  -3   3   9      179.11      202.28     13.89 o
  -2   3   9      167.54      165.97     10.52 o
  -1   3   9      668.10      715.70     16.50 o
   0   3   9      316.50      308.25      7.93 o
   1   3   9        3.02        2.34      2.71 o
   2   3   9       42.16       52.43      4.62 o
   3   3   9      231.82      220.24      7.02 o
   4   3   9     1650.37     1627.88     28.64 o
   5   3   9       18.41       18.73      7.92 o
   6   3   9       46.49       50.00     10.15 o
   7   3   9       29.51       38.25     12.50 o
   8   3   9        9.40       27.34     24.97 o
  -5   4   9      111.98      126.04     26.75 o
  -4   4   9      249.88      253.20     26.10 o
  -3   4   9      303.14      308.66     24.55 o
  -2   4   9      216.32      242.64     14.33 o
  -1   4   9       65.51       70.36      6.29 o
   0   4   9      163.38      160.61      7.32 o
   1   4   9      496.79      501.65      9.65 o
   2   4   9     3603.39     3724.75     49.95 o
   3   4   9      457.38      443.56     10.12 o
   4   4   9       97.80       83.55     10.27 o
   5   4   9        1.56        6.67      7.49 o
   6   4   9      182.80      181.36     14.77 o
   7   4   9       82.60       99.22     15.61 o
   8   4   9       14.60       20.90     13.54 o
  -4   5   9      228.15      223.30     27.76 o
  -3   5   9        9.20        4.41     14.69 o
  -2   5   9        2.53        2.48     12.99 o
  -1   5   9      203.80      248.10     18.32 o
   0   5   9       39.57       41.55      5.35 o
   1   5   9      399.78      400.11     10.29 o
   2   5   9      412.39      413.55     10.88 o
   3   5   9      125.06      116.46     12.48 o
   4   5   9       31.67       35.52     10.35 o
   5   5   9      643.86      648.97     22.80 o
   6   5   9       86.11       94.00     12.61 o
   7   5   9      182.41      187.53     19.58 o
  -3   6   9       43.62       42.13     18.82 o
  -2   6   9       33.47       25.61     16.26 o
  -1   6   9      437.72      452.99     30.34 o
   0   6   9       68.42       75.13     13.40 o
   1   6   9       78.06       81.43      8.43 o
   2   6   9       45.78       43.58      7.15 o
   3   6   9      447.02      449.87     21.29 o
   4   6   9      180.17      190.05     17.18 o
   5   6   9      406.89      429.55     23.76 o
   6   6   9       28.83       18.46     10.03 o
   7   6   9        0.72        0.90     10.18 o
  -2   7   9       24.63       22.46     19.19 o
  -1   7   9       89.36      103.18     16.85 o
   0   7   9      341.10      339.63     23.21 o
   1   7   9       18.18       10.43      9.44 o
   2   7   9       13.82        9.41     10.87 o
   3   7   9       42.06       61.70     15.98 o
   4   7   9      219.57      212.83     18.80 o
   5   7   9       36.68       36.19     12.80 o
   6   7   9      808.06      783.47     41.37 o
  -1   8   9       40.16       69.22     32.98 o
   0   8   9      117.69      103.56     18.11 o
   1   8   9        0.48       -8.31     15.04 o
   2   8   9       15.60        3.17     12.31 o
   3   8   9       49.50       61.95     18.30 o
   4   8   9      187.22      144.07     23.26 o
   5   8   9      123.68      111.09     21.93 o
  -4  -7  10       22.53       10.60     16.95 o
  -3  -7  10      103.77       95.43     22.34 o
  -2  -7  10       27.17       31.02     16.55 o
  -1  -7  10       69.12       54.40     20.21 o
   0  -7  10      109.47      115.85     24.16 o
   1  -7  10        9.19       -3.64     19.39 o
  -6  -6  10       38.61       22.77     18.37 o
  -5  -6  10       12.84       13.94     13.49 o
  -4  -6  10      122.04      102.97     16.42 o
  -3  -6  10      108.76      136.71     21.22 o
  -2  -6  10       13.42       21.04     11.89 o
  -1  -6  10      205.26      214.67     29.28 o
   0  -6  10      162.81      203.31     37.34 o
   1  -6  10      145.32      129.46     24.00 o
   2  -6  10       42.60        2.15     19.40 o
   3  -6  10       20.04       14.93     32.60 o
  -6  -5  10       27.06        8.51     13.36 o
  -5  -5  10       61.23       38.34     13.46 o
  -4  -5  10      274.29      276.25     20.90 o
  -3  -5  10      256.04      275.70     16.82 o
  -2  -5  10      453.76      466.43     26.23 o
  -1  -5  10       31.37       24.53     11.06 o
   0  -5  10       39.35       26.62     11.38 o
   1  -5  10      268.43      258.96     61.57 o
   2  -5  10       57.06       48.49     20.03 o
   3  -5  10      535.27      486.46     52.97 o
   4  -5  10       31.18       14.02     31.60 o
  -7  -4  10       15.91       -5.50     26.34 o
  -6  -4  10       26.80       16.85     22.22 o
  -5  -4  10      211.31      231.31     20.59 o
  -4  -4  10       10.80        6.09      8.75 o
  -3  -4  10      116.73      137.26     12.59 o
  -2  -4  10      282.41      295.04     15.62 o
  -1  -4  10        9.69        4.18      7.72 o
   0  -4  10      227.78      254.42     16.73 o
   1  -4  10      234.20      240.67     17.48 o
   2  -4  10      539.99      573.36     33.37 o
   3  -4  10      157.73      154.27     23.58 o
   4  -4  10        5.57       13.84     27.86 o
   5  -4  10      133.13      170.67     42.22 o
  -7  -3  10       44.15       42.37     20.99 o
  -6  -3  10      183.82      162.52     23.21 o
  -5  -3  10      313.82      304.89     20.32 o
  -4  -3  10      108.48      128.17     12.24 o
  -3  -3  10      387.47      393.64     15.33 o
  -2  -3  10      475.72      493.78     15.83 o
  -1  -3  10     1158.21     1156.11     27.55 o
   0  -3  10      293.27      288.45     12.32 o
   1  -3  10       15.04        7.81      6.21 o
   2  -3  10        4.71        9.76      7.51 o
   3  -3  10      133.15      135.89     20.46 o
   4  -3  10      807.28      746.10     57.71 o
   5  -3  10      124.54      131.29     35.30 o
   6  -3  10      142.81       91.30     37.15 o
  -7  -2  10      120.98      121.84     23.97 o
  -6  -2  10       10.96        8.13     15.75 o
  -5  -2  10        3.18       -1.96      9.23 o
  -4  -2  10      529.90      561.66     19.20 o
  -3  -2  10      154.73      166.41     10.80 o
  -2  -2  10       63.41       73.56      8.21 o
  -1  -2  10      276.37      279.13     11.44 o
   0  -2  10        0.77       -0.01      4.99 o
   1  -2  10       62.61       65.78      6.86 o
   2  -2  10      211.37      202.79      8.09 o
   3  -2  10     1726.18     1713.43     34.97 o
   4  -2  10      716.39      699.68     38.33 o
   5  -2  10      264.39      264.80     26.40 o
   6  -2  10       38.50       31.27     28.95 o
  -7  -1  10      233.53      222.79     29.28 o
  -6  -1  10       46.97       34.55     17.03 o
  -5  -1  10       65.19       75.75     10.79 o
  -4  -1  10      769.31      754.59     18.64 o
  -3  -1  10      494.99      513.48     15.08 o
  -2  -1  10      402.42      420.56     13.21 o
  -1  -1  10       61.83       72.16      7.15 o
   0  -1  10      124.64      119.59      6.87 o
   1  -1  10     1135.02     1039.69     23.74 o
   2  -1  10      422.32      407.21      9.68 o
   3  -1  10       54.51       49.49      7.52 o
   4  -1  10       28.35       29.80      8.11 o
   5  -1  10      111.65      118.09     14.38 o
   6  -1  10       15.39        1.18     22.46 o
  -7   0  10        7.39       29.57     25.44 o
  -6   0  10      137.40      149.48     15.06 o
  -5   0  10      166.19      180.78     14.40 o
  -4   0  10        6.11        3.48      7.46 o
  -3   0  10      360.64      393.00     13.20 o
  -2   0  10      201.83      202.63     10.42 o
  -1   0  10        1.76        0.33      3.94 o
   0   0  10      164.21      154.30      6.33 o
   1   0  10      580.18      528.43     14.90 o
   2   0  10      501.64      509.34     13.22 o
   3   0  10       53.70       55.36      5.32 o
   4   0  10      921.67      874.76     27.81 o
   5   0  10       72.57       87.18     12.70 o
   6   0  10      628.76      639.92     32.33 o
  -6   1  10      282.87      307.86     19.89 o
  -5   1  10      289.00      313.37     20.98 o
  -4   1  10        2.18        2.91      7.76 o
  -3   1  10       27.03       15.94      7.30 o
  -2   1  10       14.66       13.43      5.32 o
  -1   1  10      347.83      343.47     10.10 o
   0   1  10     1836.80     1852.85     33.03 o
   1   1  10      161.09      170.41      4.93 o
   2   1  10      253.64      219.23      9.05 o
   3   1  10      198.01      183.51      7.41 o
   4   1  10      914.36      894.99     24.08 o
   5   1  10        9.70       12.78      8.88 o
   6   1  10      116.97      133.11     26.20 o
   7   1  10      105.82      134.80     29.61 o
  -6   2  10        5.91        3.96     15.84 o
  -5   2  10       50.12       49.42     11.78 o
  -4   2  10       87.48       81.10     11.54 o
  -3   2  10       56.69       50.19      8.13 o
  -2   2  10      157.78      151.85      8.98 o
  -1   2  10     1432.61     1413.10     22.87 o
   0   2  10     1391.24     1401.18     23.75 o
   1   2  10       86.54       74.23      4.44 o
   2   2  10        1.43       -0.19      3.12 o
   3   2  10       30.37       36.36      4.30 o
   4   2  10        6.44        7.33      5.78 o
   5   2  10     1910.64     1769.20     38.76 o
   6   2  10       68.44       69.55     15.90 o
   7   2  10      194.34      189.84     23.30 o
   8   2  10      249.77      250.60     41.13 o
  -6   3  10       12.89       28.19     25.78 o
  -5   3  10        3.87       -5.55     12.20 o
  -4   3  10       20.61       24.91     12.17 o
  -3   3  10       44.12       38.66      9.54 o
  -2   3  10      235.78      222.55     12.11 o
  -1   3  10      195.20      184.70      8.97 o
   0   3  10       14.32       14.57      4.40 o
   1   3  10      401.66      397.54      8.27 o
   2   3  10       10.77        9.42      3.41 o
   3   3  10       25.64       32.55      5.03 o
   4   3  10     1017.25      970.84     23.12 o
   5   3  10      138.33      134.58     12.15 o
   6   3  10       27.62       35.97     11.71 o
   7   3  10        3.97        2.12     10.60 o
   8   3  10       10.08       20.09     24.12 o
  -5   4  10        0.86       -3.12     15.88 o
  -4   4  10       43.50       40.27     17.24 o
  -3   4  10      433.71      419.23     23.82 o
  -2   4  10      175.18      166.79     12.83 o
  -1   4  10       73.60       84.43      7.54 o
   0   4  10       72.93       75.36      6.06 o
   1   4  10      559.95      570.69     11.12 o
   2   4  10      232.78      229.27      8.24 o
   3   4  10      423.31      414.71     15.38 o
   4   4  10        6.09        2.09      6.85 o
   5   4  10      286.38      281.67     16.20 o
   6   4  10      657.71      659.27     28.27 o
   7   4  10       11.16       22.71     12.24 o
   8   4  10        1.97        2.87     12.60 o
  -4   5  10       21.31       33.55     18.74 o
  -3   5  10       15.05       10.79     22.55 o
  -2   5  10       18.16       14.56     11.46 o
  -1   5  10        0.68        4.83      9.57 o
   0   5  10       33.80       34.75      5.22 o
   1   5  10       33.87       32.03      5.08 o
   2   5  10      424.36      431.63     11.32 o
   3   5  10      184.74      188.49     12.88 o
   4   5  10      105.23      102.69     12.53 o
   5   5  10      459.47      443.41     19.79 o
   6   5  10       67.71       72.40     11.97 o
   7   5  10       99.34      100.98     16.76 o
  -3   6  10       52.83       45.44     23.88 o
  -2   6  10       85.88      101.81     20.69 o
  -1   6  10       22.86       27.12     15.55 o
   0   6  10      145.07      180.43     16.90 o
   1   6  10      148.02      160.22     11.96 o
   2   6  10      434.26      426.93     14.23 o
   3   6  10      101.35       98.63     13.18 o
   4   6  10      346.69      338.49     22.66 o
   5   6  10       24.10       30.58      9.96 o
   6   6  10      349.68      305.06     19.67 o
   7   6  10       76.50      105.32     17.35 o
  -2   7  10        2.85       20.66     18.80 o
  -1   7  10       16.32       22.03     13.51 o
   0   7  10       11.12       22.06     12.50 o
   1   7  10      116.08      118.94     13.32 o
   2   7  10        0.56       -2.25     10.46 o
   3   7  10      103.03      121.23     15.35 o
   4   7  10       71.43       79.95     14.39 o
   5   7  10      358.85      339.19     22.88 o
   6   7  10      357.94      317.90     21.13 o
   0   8  10        0.46        5.27     13.59 o
   1   8  10       26.33       57.63     18.55 o
   2   8  10      113.17      134.58     18.35 o
   3   8  10      310.21      300.61     27.83 o
   4   8  10       44.83       55.77     17.83 o
   5   8  10      180.74      197.70     26.08 o
  -4  -7  11       24.97       25.91     18.92 o
  -3  -7  11       16.93        5.60     16.21 o
  -2  -7  11       51.00       29.61     25.35 o
  -1  -7  11       60.43       39.43     20.07 o
   0  -7  11       11.36       12.73     19.55 o
  -5  -6  11       81.79       73.23     16.68 o
  -4  -6  11      114.28      111.35     17.34 o
  -3  -6  11      254.73      270.22     26.89 o
  -2  -6  11        1.33        5.16     11.34 o
  -1  -6  11       24.85       13.25     15.99 o
   0  -6  11       21.81       35.03     18.55 o
   1  -6  11        0.42      -14.51     16.97 o
   2  -6  11       58.17        7.88     22.72 o
  -6  -5  11       38.09       16.53     20.06 o
  -5  -5  11       11.96        4.65     12.14 o
  -4  -5  11      393.65      411.91     33.96 o
  -3  -5  11      219.28      229.48     16.11 o
  -2  -5  11       18.55       22.60      9.77 o
  -1  -5  11       25.87       37.77     11.86 o
   0  -5  11      144.89      172.28     22.66 o
   1  -5  11       89.38       67.50     26.23 o
   3  -5  11       52.13       30.02     20.72 o
   4  -5  11       11.14       11.70     31.27 o
  -6  -4  11      101.08       96.64     21.68 o
  -5  -4  11      328.54      353.11     23.33 o
  -4  -4  11      130.08      134.56     13.42 o
  -3  -4  11        2.71        5.19      8.37 o
  -2  -4  11      236.91      281.97     15.88 o
  -1  -4  11       61.38       66.59     10.10 o
   0  -4  11      176.71      194.54     16.47 o
   1  -4  11      497.13      517.01     31.65 o
   2  -4  11       26.97       23.54     17.23 o
   3  -4  11      157.68      142.81     23.62 o
   4  -4  11       29.40       33.51     20.64 o
   5  -4  11       10.26      -12.18     28.19 o
  -7  -3  11       40.15       31.84     28.24 o
  -6  -3  11      246.62      236.25     28.11 o
  -5  -3  11      256.88      227.68     24.75 o
  -4  -3  11        0.85       -7.71      7.71 o
  -3  -3  11      132.06      143.44     12.30 o
  -2  -3  11      456.09      472.32     16.32 o
  -1  -3  11      637.27      631.66     18.96 o
   0  -3  11      699.61      717.23     27.53 o
   1  -3  11      329.17      341.45     16.22 o
   2  -3  11      135.83      123.68     15.32 o
   3  -3  11     1786.00     1694.89    178.96 o
   4  -3  11      221.45      190.44     24.88 o
   5  -3  11      190.95      161.38     37.76 o
  -7  -2  11      159.37      168.27     26.26 o
  -6  -2  11        1.15      -14.18     14.18 o
  -5  -2  11        2.89        1.58     10.32 o
  -4  -2  11       65.07       53.38      9.76 o
  -3  -2  11      281.43      285.79     13.71 o
  -2  -2  11      185.15      204.39     11.37 o
  -1  -2  11      857.60      841.20     24.08 o
   0  -2  11      364.35      360.71     12.36 o
   1  -2  11       28.35       29.96      7.75 o
   2  -2  11      441.61      447.67     15.07 o
   3  -2  11      108.11      126.08      9.87 o
   4  -2  11       13.42        8.06     10.22 o
   5  -2  11      308.89      356.17     29.97 o
   6  -2  11       10.54      -18.86     24.21 o
  -7  -1  11      209.14      196.16     39.37 o
  -6  -1  11       15.11       -0.32     15.00 o
  -5  -1  11       82.60       79.81     13.47 o
  -4  -1  11      270.50      259.91     18.17 o
  -3  -1  11      559.13      588.83     16.60 o
  -2  -1  11     1307.56     1272.18     29.39 o
  -1  -1  11      516.11      498.16     13.69 o
   0  -1  11       50.94       50.15      6.03 o
   1  -1  11      139.14      131.38      8.89 o
   2  -1  11      698.28      676.21     18.19 o
   3  -1  11      139.15      137.91      9.93 o
   4  -1  11     1745.11     1704.98     40.56 o
   5  -1  11      337.71      354.86     21.12 o
   6  -1  11      206.87      271.54     38.24 o
  -7   0  11       42.04       43.26     24.83 o
  -6   0  11      107.29      124.52     14.27 o
  -5   0  11       16.80       24.32      9.59 o
  -4   0  11       96.74      126.98     14.31 o
  -3   0  11      282.99      285.65     12.57 o
  -2   0  11      538.55      509.22     14.53 o
  -1   0  11      135.80      133.63      9.04 o
   0   0  11       46.97       38.76      4.53 o
   1   0  11      196.94      186.66      8.69 o
   2   0  11      507.20      474.25     12.44 o
   3   0  11     2070.37     2070.41     54.66 o
   4   0  11      291.60      309.08     19.47 o
   5   0  11       65.49       75.49     12.31 o
   6   0  11      278.17      310.52     25.38 o
  -6   1  11      183.74      206.07     17.62 o
  -5   1  11      207.76      254.00     17.25 o
  -4   1  11      765.54      732.73     23.09 o
  -3   1  11      107.82      112.63     11.12 o
  -2   1  11       38.72       42.34      6.65 o
  -1   1  11      746.56      772.34     22.32 o
   0   1  11      432.63      414.15      9.91 o
   1   1  11      151.28      142.41      7.52 o
   2   1  11       65.24       61.11      6.42 o
   3   1  11      317.39      329.27     11.21 o
   4   1  11      151.05      144.63     13.46 o
   5   1  11      517.32      513.06     22.29 o
   6   1  11      162.87      179.40     21.24 o
   7   1  11      226.38      251.75     26.17 o
  -6   2  11       34.72       22.83     15.46 o
  -5   2  11      392.50      361.18     20.32 o
  -4   2  11        1.77       -0.35      8.45 o
  -3   2  11       17.05       28.06      8.39 o
  -2   2  11       29.54       37.68      7.77 o
  -1   2  11      144.82      152.97      9.02 o
   0   2  11      771.42      756.02     14.15 o
   1   2  11      482.24      471.58      9.22 o
   2   2  11       39.39       37.27      4.49 o
   3   2  11      132.02      127.49      6.35 o
   4   2  11     2357.14     2383.08     52.97 o
   5   2  11      480.86      461.67     31.63 o
   6   2  11      193.19      200.71     21.77 o
   7   2  11       50.86       51.77     24.07 o
  -5   3  11       76.15       78.04     16.92 o
  -4   3  11        0.69        0.07      8.95 o
  -3   3  11      643.00      600.04     21.45 o
  -2   3  11      115.20      129.97     11.37 o
  -1   3  11        0.88       -0.09      4.87 o
   0   3  11      415.71      422.31     11.10 o
   1   3  11      176.84      190.13      6.61 o
   2   3  11      139.09      144.40      6.49 o
   3   3  11      103.99      101.62      6.92 o
   4   3  11        3.13       -1.92      6.45 o
   5   3  11      100.34       94.45     13.21 o
   6   3  11       38.66       48.69     12.45 o
   7   3  11        7.96       22.05     12.22 o
   8   3  11      196.99      235.24     28.14 o
  -5   4  11        2.54       13.26     17.76 o
  -4   4  11      238.80      235.64     21.87 o
  -3   4  11        0.59       -3.75     10.10 o
  -2   4  11       53.87       64.07     10.03 o
  -1   4  11      164.17      164.20     10.89 o
   0   4  11       18.72       12.21      4.77 o
   1   4  11      265.30      267.73      9.22 o
   2   4  11      930.20      924.25     14.51 o
   3   4  11      111.07      110.54      8.93 o
   4   4  11       51.32       61.89      9.44 o
   5   4  11      610.67      598.45     25.75 o
   6   4  11      169.62      164.30     17.52 o
   7   4  11      468.44      461.72     26.93 o
  -4   5  11       58.02       88.63     22.03 o
  -3   5  11       94.57       76.49     16.35 o
  -2   5  11      203.50      216.83     19.51 o
  -1   5  11      141.40      145.02     15.73 o
   0   5  11        0.95        0.61      4.73 o
   1   5  11      282.35      273.42      9.36 o
   2   5  11      109.75      119.72      7.40 o
   3   5  11       17.06        9.46      7.40 o
   4   5  11      108.32      124.19     12.11 o
   5   5  11      213.52      226.92     15.86 o
   6   5  11        9.89       11.56     10.33 o
   7   5  11      120.66      124.25     17.83 o
  -3   6  11      179.57      159.14     25.75 o
  -2   6  11        1.29       12.85     15.98 o
  -1   6  11       37.18       43.74     16.91 o
   0   6  11      380.87      418.02     19.89 o
   1   6  11      169.35      162.29      9.82 o
   2   6  11        0.60       -4.35      5.62 o
   3   6  11       69.49       76.75     10.81 o
   4   6  11       29.05       37.23      9.71 o
   5   6  11       18.53       18.54      9.59 o
   6   6  11      429.42      405.55     26.21 o
   7   6  11       50.84       59.25     15.41 o
  -2   7  11       29.51       52.36     29.61 o
  -1   7  11       80.24       77.49     16.40 o
   0   7  11      124.53      144.07     17.65 o
   1   7  11        0.95       13.93     11.11 o
   2   7  11       20.26       22.67     11.59 o
   3   7  11       15.14       22.57     11.10 o
   4   7  11       40.79       42.69     12.12 o
   5   7  11      793.44      725.03     27.26 o
   6   7  11        7.19        2.53     10.84 o
   0   8  11        1.82        4.50     13.25 o
   1   8  11        6.61       16.27     15.98 o
   2   8  11      152.93      150.12     19.82 o
   3   8  11       51.24       66.82     18.11 o
   4   8  11      136.22      131.18     22.50 o
   5   8  11       27.06       13.45     13.03 o
  -3  -7  12       25.06       27.81     26.49 o
  -2  -7  12        8.29       -6.63     22.51 o
  -1  -7  12       60.23       23.25     19.54 o
   0  -7  12       76.22       55.21     22.47 o
  -5  -6  12        0.44      -13.06     13.06 o
  -4  -6  12       46.93       49.92     15.68 o
  -3  -6  12       33.68       22.53     16.58 o
  -2  -6  12       62.54       54.85     18.72 o
  -1  -6  12        0.50      -13.54     13.54 o
   0  -6  12       47.08        6.97     19.00 o
   1  -6  12       52.94       24.27     20.40 o
   2  -6  12      140.81      138.42     27.41 o
  -6  -5  12        3.12        1.49     18.12 o
  -5  -5  12      117.15       92.19     17.61 o
  -4  -5  12      168.19      172.02     18.90 o
  -3  -5  12      171.39      186.58     15.36 o
  -2  -5  12      256.01      265.78     19.10 o
  -1  -5  12       17.63        3.27     14.49 o
   0  -5  12        2.29       10.56     15.85 o
   1  -5  12      254.88      259.79     39.85 o
   2  -5  12      281.04      327.97     45.15 o
   3  -5  12        1.78      -16.84     18.59 o
  -6  -4  12      352.93      322.31     33.00 o
  -5  -4  12      396.79      407.05     41.93 o
  -4  -4  12       73.96       85.99     12.50 o
  -3  -4  12      172.21      190.12     17.02 o
  -2  -4  12        1.33       -5.59      7.68 o
  -1  -4  12       47.92       51.37      9.96 o
   0  -4  12        0.57       -7.80     12.65 o
   1  -4  12       29.58       10.84     18.79 o
   2  -4  12       41.56       43.43     17.85 o
   3  -4  12      171.44      148.51     24.72 o
   4  -4  12        0.49      -10.60     18.13 o
  -6  -3  12       60.93       51.30     19.87 o
  -5  -3  12       17.79       24.01     15.41 o
  -4  -3  12      489.54      525.43     20.74 o
  -3  -3  12      118.61      133.51     12.57 o
  -2  -3  12       93.45      116.91     11.63 o
  -1  -3  12      772.53      781.37     32.78 o
   0  -3  12      299.18      289.36     15.74 o
   1  -3  12       24.41       27.75      9.84 o
   2  -3  12      558.40      519.03     31.46 o
   3  -3  12      382.73      379.05     29.92 o
   4  -3  12      132.70      141.09     27.53 o
   5  -3  12       12.58       19.57     27.86 o
  -7  -2  12      127.80      118.83     36.29 o
  -6  -2  12       15.18        2.34     15.25 o
  -5  -2  12      333.31      353.67     21.94 o
  -4  -2  12      566.19      551.48     20.15 o
  -3  -2  12       51.30       53.62      9.63 o
  -2  -2  12      312.68      325.66     14.27 o
  -1  -2  12        4.80       -1.18      6.16 o
   0  -2  12      124.70      133.69      9.19 o
   1  -2  12      184.01      183.20     12.65 o
   2  -2  12        5.68        7.34      6.33 o
   3  -2  12       79.16       88.55      9.35 o
   4  -2  12      297.00      318.70     27.82 o
   5  -2  12        1.02       -8.00     15.53 o
   6  -2  12       40.82       11.56     27.29 o
  -7  -1  12       86.03       90.31     33.50 o
  -6  -1  12       99.76       79.07     20.15 o
  -5  -1  12      103.11       94.96     15.37 o
  -4  -1  12       16.70        7.33      9.73 o
  -3  -1  12      873.60      861.73     20.04 o
  -2  -1  12      632.34      629.06     18.59 o
  -1  -1  12      154.84      151.96      9.49 o
   0  -1  12      600.85      582.35     16.94 o
   1  -1  12     1389.05     1346.44     38.81 o
   2  -1  12      130.24      133.62      9.89 o
   3  -1  12     1417.16     1393.83     26.48 o
   4  -1  12      272.82      290.99     26.03 o
   5  -1  12      130.53      161.76     16.57 o
   6  -1  12       34.83       38.91     18.30 o
  -6   0  12      143.19      167.57     16.54 o
  -5   0  12       17.67        7.53      9.50 o
  -4   0  12       89.21       88.59     13.50 o
  -3   0  12      563.27      527.17     16.18 o
  -2   0  12       94.17       87.95      8.51 o
  -1   0  12      673.12      632.90     27.34 o
   0   0  12       90.83       93.08      6.77 o
   1   0  12      119.38      127.61      9.34 o
   2   0  12     1038.66      992.08     25.95 o
   3   0  12       82.38       82.38      8.43 o
   4   0  12      204.02      218.02     16.66 o
   5   0  12       85.45       92.19     13.84 o
   6   0  12       35.38       34.56     17.25 o
  -6   1  12      110.32      136.28     16.14 o
  -5   1  12      289.55      286.71     18.23 o
  -4   1  12      400.36      397.89     18.97 o
  -3   1  12       83.53       73.21     11.59 o
  -2   1  12      290.76      265.10     11.89 o
  -1   1  12     1131.60     1172.00     25.36 o
   0   1  12     1262.50     1270.51     19.77 o
   1   1  12      315.08      301.76     10.58 o
   2   1  12      914.96      851.04     15.87 o
   3   1  12      120.48      114.51      8.34 o
   4   1  12      984.94     1026.92     46.55 o
   5   1  12      511.02      484.89     22.35 o
   6   1  12      409.94      436.71     29.48 o
   7   1  12      183.52      172.95     23.58 o
  -6   2  12       45.21       30.78     19.62 o
  -5   2  12       18.05       20.73     11.02 o
  -4   2  12       11.62       -5.37      8.37 o
  -3   2  12        8.43       10.09      7.79 o
  -2   2  12      507.53      496.58     18.10 o
  -1   2  12      552.18      561.19     15.00 o
   0   2  12     1070.42     1035.01     17.11 o
   1   2  12      435.02      400.89      9.54 o
   2   2  12       60.19       63.83      5.51 o
   3   2  12      391.85      393.62     14.35 o
   4   2  12      613.61      632.21     39.27 o
   5   2  12      290.89      281.40     23.28 o
   6   2  12      231.13      251.83     24.52 o
   7   2  12       19.15       10.35     14.23 o
  -5   3  12       13.23       29.76     14.63 o
  -4   3  12      145.49      144.18     14.66 o
  -3   3  12      715.27      725.98     23.86 o
  -2   3  12      120.84      129.76     11.78 o
  -1   3  12      182.68      186.91     10.66 o
   0   3  12       66.53       64.44      6.72 o
   1   3  12      267.69      252.94      8.01 o
   2   3  12       20.44       21.69      4.23 o
   3   3  12      660.75      680.23     16.50 o
   4   3  12        3.24       -2.45      8.03 o
   5   3  12      743.45      696.30     31.64 o
   6   3  12      318.90      311.02     22.05 o
   7   3  12       57.99       93.53     19.38 o
  -5   4  12       72.90       90.12     32.36 o
  -4   4  12        1.82        5.14     12.65 o
  -3   4  12       40.08       62.31     14.03 o
  -2   4  12       89.70       86.91     11.23 o
  -1   4  12      117.65      122.81     11.28 o
   0   4  12       87.79      104.31      7.12 o
   1   4  12       70.03       75.69      6.43 o
   2   4  12      842.84      839.84     14.25 o
   3   4  12      425.17      417.32     14.42 o
   4   4  12      730.31      703.22     26.73 o
   5   4  12      170.51      179.88     17.08 o
   6   4  12      197.74      209.20     19.36 o
   7   4  12       69.52       93.37     16.98 o
  -4   5  12       78.89       99.76     23.08 o
  -3   5  12      171.56      170.26     20.01 o
  -2   5  12      133.71      119.45     16.83 o
  -1   5  12        3.72        8.53     10.65 o
   0   5  12       17.93       22.53      5.54 o
   1   5  12        0.63       -2.09      4.19 o
   2   5  12      449.22      453.22     12.11 o
   3   5  12       20.48       18.90      7.75 o
   4   5  12      113.46      132.88     12.70 o
   5   5  12      212.77      191.73     18.30 o
   6   5  12        5.41        7.03     10.33 o
   7   5  12      195.06      182.16     20.79 o
  -3   6  12        1.43        9.80     18.37 o
  -2   6  12       21.51       20.18     17.14 o
  -1   6  12        1.18       -8.64     11.39 o
   0   6  12      104.11      107.89     12.94 o
   1   6  12      590.45      594.86     14.60 o
   2   6  12       97.88      103.08      9.29 o
   3   6  12      102.89      109.85     12.23 o
   4   6  12       52.94       64.70     11.09 o
   5   6  12      373.34      392.52     24.00 o
   6   6  12       60.90       61.27     14.56 o
   7   6  12      315.58      313.23     25.85 o
  -2   7  12       63.58      117.88     36.34 o
  -1   7  12       51.74       55.13     15.58 o
   0   7  12       60.25       64.47     14.97 o
   1   7  12      109.35      104.08     15.27 o
   2   7  12       10.40        6.02      8.92 o
   3   7  12       12.41       16.19      9.26 o
   4   7  12        0.56        8.44      9.10 o
   5   7  12       30.25       22.98     12.41 o
   6   7  12        6.78        1.02     11.21 o
   0   8  12        2.29       13.80     16.66 o
   1   8  12        0.88        6.09     16.38 o
   2   8  12      185.44      197.88     20.65 o
   3   8  12       68.25       61.76     14.34 o
   4   8  12       18.42       29.63     13.19 o
   5   8  12        1.22       -7.06     19.05 o
  -4  -6  13       40.10       50.28     20.13 o
  -3  -6  13      122.81      117.22     32.12 o
  -2  -6  13       11.09        0.56     15.84 o
  -1  -6  13      178.89      175.45     36.15 o
   0  -6  13       12.83      -10.25     17.18 o
   1  -6  13      194.25      206.38     29.65 o
   2  -6  13      180.58      155.17     39.75 o
  -5  -5  13      191.48      157.44     27.85 o
  -4  -5  13        2.40       -4.70     11.60 o
  -3  -5  13      199.87      204.83     20.27 o
  -2  -5  13      170.55      161.45     22.23 o
  -1  -5  13       12.75       -3.37     14.69 o
   0  -5  13       13.69        8.43     16.41 o
   1  -5  13      161.10      123.87     33.31 o
   2  -5  13       33.44        5.69     18.96 o
   3  -5  13        7.34       -8.97     19.43 o
  -6  -4  13      398.53      377.82     50.27 o
  -5  -4  13      111.32       99.01     17.40 o
  -4  -4  13        1.75       -8.74      8.74 o
  -3  -4  13        6.38       -4.80      8.47 o
  -2  -4  13      165.47      174.91     14.19 o
  -1  -4  13        0.60       -4.01      9.79 o
   0  -4  13      454.70      479.95     36.84 o
   1  -4  13        6.35        6.38     15.58 o
   2  -4  13      158.32      141.76     25.80 o
   3  -4  13       78.49       70.56     21.27 o
   4  -4  13       15.91      -18.55     25.75 o
  -6  -3  13       42.03       58.03     21.02 o
  -5  -3  13      147.00      138.19     22.21 o
  -4  -3  13      266.17      254.12     16.66 o
  -3  -3  13       13.27        9.03      8.75 o
  -2  -3  13      447.43      447.38     18.34 o
  -1  -3  13        0.66       -3.87      9.22 o
   0  -3  13      252.81      256.80     17.70 o
   1  -3  13        1.47        1.43      8.78 o
   2  -3  13       19.86       25.37     15.89 o
   3  -3  13       17.21       10.89     19.64 o
   4  -3  13       22.08        2.50     17.13 o
   5  -3  13      158.93       92.87     34.49 o
  -6  -2  13       57.47       27.72     18.18 o
  -5  -2  13      204.64      191.78     18.61 o
  -4  -2  13      179.90      178.08     14.20 o
  -3  -2  13      110.40      122.90     12.17 o
  -2  -2  13        1.11       -1.44      7.18 o
  -1  -2  13      515.53      503.26     17.25 o
   0  -2  13      124.54      116.61     11.50 o
   1  -2  13      114.06      116.97     11.68 o
   2  -2  13       44.24       42.88      8.22 o
   3  -2  13       79.64       88.95      9.70 o
   4  -2  13      163.30      163.46     22.87 o
   5  -2  13      334.44      333.55     30.45 o
   6  -2  13        6.72       -6.35     25.21 o
  -6  -1  13        7.73       16.56     17.27 o
  -5  -1  13        5.76        2.63     10.65 o
  -4  -1  13      249.89      212.02     17.63 o
  -3  -1  13      886.78      898.47     23.33 o
  -2  -1  13     1091.16     1094.44     21.92 o
  -1  -1  13      900.81      887.85     25.12 o
   0  -1  13      178.79      162.43     12.01 o
   1  -1  13      273.38      279.51     13.00 o
   2  -1  13      293.66      273.01     15.50 o
   3  -1  13      403.68      425.39     15.79 o
   4  -1  13      332.10      343.10     17.30 o
   5  -1  13        1.02       -4.77     13.55 o
   6  -1  13       37.23       33.03     30.89 o
  -6   0  13        1.42       -5.38     10.35 o
  -5   0  13      217.75      210.92     16.11 o
  -4   0  13      518.06      534.80     24.74 o
  -3   0  13      427.12      379.75     19.92 o
  -2   0  13      286.40      285.89     13.04 o
  -1   0  13      312.27      307.43     15.49 o
   0   0  13      142.65      148.18     11.17 o
   1   0  13      113.14      106.28      9.17 o
   2   0  13      385.85      377.59     14.22 o
   3   0  13      142.39      145.49     10.34 o
   4   0  13       63.21       66.42     12.28 o
   5   0  13       57.24       61.36     13.03 o
   6   0  13      264.80      282.69     26.28 o
  -6   1  13       79.52       74.96     14.45 o
  -5   1  13      190.54      196.22     18.51 o
  -4   1  13       55.41       82.17     11.67 o
  -3   1  13      220.27      197.51     16.17 o
  -2   1  13       33.20       36.94      7.45 o
  -1   1  13      841.59      809.42     22.55 o
   0   1  13     2428.61     2410.56     43.73 o
   1   1  13      280.63      303.14     12.54 o
   2   1  13      716.42      689.39     15.27 o
   3   1  13      524.19      517.65     17.71 o
   4   1  13      133.62      148.19     14.80 o
   5   1  13      275.80      288.94     19.87 o
   6   1  13        3.92        2.63     12.61 o
   7   1  13       46.87       52.67     17.78 o
  -6   2  13      193.80      227.45     29.41 o
  -5   2  13        0.52       -1.19     10.21 o
  -4   2  13      116.00      114.25     13.17 o
  -3   2  13      182.96      189.87     14.10 o
  -2   2  13       77.56       79.46     11.62 o
  -1   2  13      413.00      402.60     13.86 o
   0   2  13       28.80       41.54      6.10 o
   1   2  13      828.33      825.37     13.13 o
   2   2  13        1.47        0.16      4.50 o
   3   2  13        2.17        6.97      6.54 o
   4   2  13       30.25       37.06     11.33 o
   5   2  13      353.04      341.76     25.51 o
   6   2  13       14.48       16.09     13.44 o
   7   2  13      278.37      299.96     28.70 o
  -5   3  13       37.50       35.01     15.56 o
  -4   3  13       40.63       44.58     11.56 o
  -3   3  13        0.64        2.88      8.54 o
  -2   3  13      420.39      420.45     22.18 o
  -1   3  13      117.72      118.39      9.26 o
   0   3  13      919.18      908.75     17.74 o
   1   3  13     1366.51     1349.87     22.15 o
   2   3  13      361.35      368.43      9.40 o
   3   3  13      116.77      135.52     11.45 o
   4   3  13      355.39      349.37     20.31 o
   5   3  13      207.46      219.58     18.38 o
   6   3  13      420.91      409.33     29.92 o
   7   3  13       34.83       52.81     20.42 o
  -4   4  13       47.65       38.87     15.34 o
  -3   4  13       13.69       20.91     11.88 o
  -2   4  13      408.77      416.02     19.22 o
  -1   4  13      576.34      590.18     32.85 o
   0   4  13      225.92      224.17      9.42 o
   1   4  13        8.13        6.51      4.53 o
   2   4  13      338.90      336.74     10.45 o
   3   4  13      309.66      313.80     15.51 o
   4   4  13       24.17       30.57     10.55 o
   5   4  13       11.90       14.37     10.47 o
   6   4  13      380.39      372.71     24.01 o
   7   4  13       14.90       18.34     13.34 o
  -4   5  13       86.10       98.03     33.97 o
  -3   5  13      119.20      119.92     18.63 o
  -2   5  13        2.62       -3.20     10.85 o
  -1   5  13      177.60      188.60     17.64 o
   0   5  13        0.74       -1.06      5.82 o
   1   5  13      325.99      350.50     10.62 o
   2   5  13      198.36      214.60      9.57 o
   3   5  13      331.92      338.32     16.66 o
   4   5  13       46.17       57.81     12.52 o
   5   5  13      118.59      132.17     16.44 o
   6   5  13      124.27      133.12     17.49 o
   7   5  13      342.09      380.50     26.62 o
  -3   6  13        1.21        6.30     26.11 o
  -2   6  13        3.28        5.90     13.86 o
  -1   6  13       40.19       44.23     14.03 o
   0   6  13      711.89      700.49     24.94 o
   1   6  13      235.24      251.76     10.86 o
   2   6  13       51.94       60.04      8.39 o
   3   6  13       38.16       48.50     10.26 o
   4   6  13      308.93      309.59     21.40 o
   5   6  13      202.26      202.22     27.61 o
   6   6  13      130.74      147.67     18.99 o
  -1   7  13        4.93        8.72     12.53 o
   0   7  13       28.50       31.62     13.65 o
   1   7  13       83.21       96.13     15.22 o
   2   7  13      121.83      126.10     14.25 o
   3   7  13        0.47        1.56      8.28 o
   4   7  13      117.94      124.18     16.55 o
   5   7  13       79.05       83.99     16.44 o
   6   7  13       59.19       59.15     15.72 o
   1   8  13      265.71      246.52     27.92 o
   2   8  13      111.88      107.11     22.68 o
   3   8  13      222.11      233.08     28.42 o
   4   8  13       76.83       85.32     20.13 o
  -4  -6  14      192.01      134.66     35.58 o
  -2  -6  14       73.29       73.11     20.95 o
  -1  -6  14      234.34      321.39     43.69 o
   0  -6  14        6.14        3.00     18.78 o
   1  -6  14       76.14       65.13     23.93 o
  -5  -5  14       24.75        9.67     13.75 o
  -4  -5  14      133.52      131.22     23.07 o
  -3  -5  14      112.27       85.28     15.97 o
  -2  -5  14       19.81       21.10     16.28 o
  -1  -5  14      208.81      189.75     24.94 o
   0  -5  14       16.30        9.36     16.83 o
   1  -5  14      184.20      160.28     73.80 o
   2  -5  14      243.10      210.69     33.95 o
   3  -5  14       58.22       25.42     25.75 o
  -6  -4  14       83.38       72.45     29.76 o
  -5  -4  14       77.12       85.51     16.87 o
  -4  -4  14       29.83       25.47     10.90 o
  -3  -4  14      213.95      239.57     19.76 o
  -2  -4  14       50.37       48.59     12.70 o
  -1  -4  14       80.76       92.39     14.57 o
   0  -4  14      302.06      294.34     43.61 o
   1  -4  14      135.80      115.24     21.81 o
   2  -4  14      181.57      156.41     24.82 o
   3  -4  14      136.47      132.59     25.43 o
   4  -4  14       37.73        3.44     21.13 o
  -6  -3  14       87.42       92.94     22.80 o
  -5  -3  14      422.87      387.53     31.45 o
  -4  -3  14        1.09       -4.24      8.85 o
  -3  -3  14      118.88      118.70     12.81 o
  -2  -3  14      814.90      812.21     47.91 o
  -1  -3  14       67.14       69.00     13.05 o
   0  -3  14      572.09      545.31     29.68 o
   1  -3  14       18.23       24.12     10.16 o
   2  -3  14       92.05       89.37     20.11 o
   3  -3  14      115.36       94.91     21.57 o
   4  -3  14       90.86       89.12     22.65 o
   5  -3  14       13.47       -0.61     19.51 o
  -6  -2  14      251.50      229.36     28.13 o
  -5  -2  14      121.97      122.72     16.63 o
  -4  -2  14        8.55        7.13     11.00 o
  -3  -2  14       13.18        8.20      8.50 o
  -2  -2  14      441.37      456.08     18.42 o
  -1  -2  14        8.15       13.29      9.26 o
   0  -2  14      428.13      445.96     21.44 o
   1  -2  14      291.75      312.50     18.81 o
   2  -2  14       56.48       78.13     10.38 o
   3  -2  14       29.20       30.54      9.05 o
   4  -2  14       78.73       77.70     19.69 o
   5  -2  14      186.41      179.77     26.12 o
  -6  -1  14      150.44      151.55     25.85 o
  -5  -1  14        9.49       -0.06     11.23 o
  -4  -1  14      171.94      148.92     16.25 o
  -3  -1  14       74.89       86.80     10.92 o
  -2  -1  14     1357.67     1338.01     52.54 o
  -1  -1  14      275.93      270.48     15.34 o
   0  -1  14       83.95       78.53     10.18 o
   1  -1  14      145.98      159.65     11.19 o
   2  -1  14       58.31       67.12      8.87 o
   3  -1  14      206.25      210.17     12.56 o
   4  -1  14       87.25       96.15     11.83 o
   5  -1  14      140.89      124.23     21.76 o
   6  -1  14       14.13        3.41     17.60 o
  -6   0  14        6.60       10.00     11.38 o
  -5   0  14      150.82      150.65     15.19 o
  -4   0  14      256.76      235.82     18.79 o
  -3   0  14       70.04       65.65     11.65 o
  -2   0  14       54.37       44.89      9.07 o
  -1   0  14     1156.90     1140.60     33.22 o
   0   0  14      173.30      173.89     12.33 o
   1   0  14      119.45      117.86      9.86 o
   2   0  14      165.68      179.60     11.37 o
   3   0  14      106.44      128.86     10.40 o
   4   0  14       17.75        8.35      9.77 o
   5   0  14       13.24       29.51     11.67 o
   6   0  14      174.68      187.80     23.70 o
  -6   1  14       82.03       86.66     15.69 o
  -5   1  14      182.42      220.14     17.42 o
  -4   1  14      287.72      269.92     17.50 o
  -3   1  14      268.77      252.65     18.34 o
  -2   1  14      260.32      251.66     14.23 o
  -1   1  14     2239.64     2204.63     35.31 o
   0   1  14        2.82        0.17      5.63 o
   1   1  14       60.36       64.18      8.15 o
   2   1  14       24.23       12.10      6.63 o
   3   1  14        9.32       16.30      6.68 o
   4   1  14      365.14      376.91     23.81 o
   5   1  14      116.14      123.69     15.29 o
   6   1  14      238.98      216.50     24.98 o
   7   1  14       25.66       37.05     18.02 o
  -5   2  14       15.82       10.71     10.74 o
  -4   2  14      135.20      130.62     14.03 o
  -3   2  14      459.89      442.47     19.71 o
  -2   2  14      174.90      183.18     15.32 o
  -1   2  14      472.65      439.02     14.86 o
   0   2  14     1310.19     1309.38     29.57 o
   1   2  14      122.67      131.39      9.90 o
   2   2  14        1.07       -2.24      4.71 o
   3   2  14       18.58       24.21      9.26 o
   4   2  14      210.26      224.03     17.20 o
   5   2  14      189.01      164.44     21.52 o
   6   2  14      143.25      157.13     22.53 o
   7   2  14       21.56       32.52     21.04 o
  -5   3  14       45.42       64.96     17.60 o
  -4   3  14       33.24       32.92     11.69 o
  -3   3  14      496.19      470.09     21.23 o
  -2   3  14      294.96      299.34     16.60 o
  -1   3  14      570.72      567.92     23.21 o
   0   3  14     2045.41     2005.87     31.08 o
   1   3  14        1.16        3.66      4.90 o
   2   3  14      353.50      371.15     12.57 o
   3   3  14      271.58      258.45     14.95 o
   4   3  14       58.42       54.62     11.93 o
   5   3  14      431.64      436.51     29.17 o
   6   3  14       25.69       41.53     15.83 o
   7   3  14       14.52        8.32     15.38 o
  -4   4  14       25.99       13.04     14.07 o
  -3   4  14       56.73       50.56     14.05 o
  -2   4  14      413.18      394.88     19.28 o
  -1   4  14      369.27      348.77     26.54 o
   0   4  14      697.12      685.71     18.55 o
   1   4  14      389.51      388.51     11.41 o
   2   4  14       20.78       20.55      6.12 o
   3   4  14      308.60      289.59     15.48 o
   4   4  14       89.07       82.35     13.42 o
   5   4  14       36.97       44.98     12.47 o
   6   4  14       10.23       -4.24     10.24 o
   7   4  14      227.35      211.38     22.35 o
  -3   5  14        1.04       -0.56     12.80 o
  -2   5  14      172.86      163.58     18.83 o
  -1   5  14        3.80        6.59      7.97 o
   0   5  14      384.93      420.93     15.04 o
   1   5  14     2076.52     2119.53     26.50 o
   2   5  14      161.22      160.97      8.86 o
   3   5  14      444.59      459.24     29.01 o
   4   5  14      192.31      181.85     17.63 o
   5   5  14       27.31       25.93     11.51 o
   6   5  14       68.04       82.37     15.76 o
   7   5  14      116.68      123.14     19.40 o
  -2   6  14        3.40       -0.76     13.83 o
  -1   6  14      142.30      153.22     19.10 o
   0   6  14      650.04      664.96     28.42 o
   1   6  14        3.69        5.69      5.71 o
   2   6  14      267.30      271.03     13.29 o
   3   6  14        5.03       11.28     10.50 o
   4   6  14       19.92       32.12     12.07 o
   5   6  14       41.81       49.85     13.74 o
   6   6  14      329.28      294.66     24.26 o
  -1   7  14      149.25      158.85     23.41 o
   0   7  14        0.45        6.01     10.82 o
   1   7  14      188.18      195.93     18.97 o
   2   7  14      697.32      670.91     24.98 o
   3   7  14        7.36       15.35      8.83 o
   4   7  14       45.28       55.16     14.04 o
   5   7  14      269.73      289.01     23.62 o
   2   8  14        4.67       -7.34     35.96 o
   3   8  14      127.01      143.61     22.57 o
  -3  -6  15        1.29       -3.17     24.12 o
  -2  -6  15      331.73      359.29     46.05 o
  -1  -6  15       16.75       10.65     18.05 o
   0  -6  15       43.53       36.64     21.30 o
  -4  -5  15       11.22        7.38     17.10 o
  -3  -5  15        3.40        7.03     12.64 o
  -2  -5  15      888.68     1008.22     62.21 o
  -1  -5  15      121.04      125.06     24.57 o
   0  -5  15       80.34       70.12     24.28 o
   1  -5  15      142.02      120.49     25.11 o
   2  -5  15       39.54        2.91     20.59 o
  -5  -4  15       17.17        8.50     17.00 o
  -4  -4  15      168.17      176.86     24.25 o
  -3  -4  15      345.07      366.21     39.61 o
  -2  -4  15        8.17       -3.89     10.67 o
  -1  -4  15      700.45      746.57     53.19 o
   0  -4  15       59.37       62.85     19.04 o
   1  -4  15       54.86       47.83     19.15 o
   2  -4  15      362.20      336.68     45.84 o
   3  -4  15       32.23       26.18     21.06 o
  -6  -3  15        1.11       -4.22     22.27 o
  -5  -3  15        2.54      -16.46     16.46 o
  -4  -3  15      150.81      162.04     15.16 o
  -3  -3  15      158.96      155.49     17.09 o
  -2  -3  15      157.93      135.97     16.19 o
  -1  -3  15      850.98      862.91     45.88 o
   0  -3  15      149.25      159.07     16.27 o
   1  -3  15      223.65      237.03     18.73 o
   2  -3  15      112.01      118.10     21.72 o
   3  -3  15       29.48       16.93     17.49 o
   4  -3  15       13.37      -13.08     17.94 o
  -6  -2  15      128.43      114.87     23.52 o
  -5  -2  15       78.68       88.24     15.86 o
  -4  -2  15        4.85        3.73     11.01 o
  -3  -2  15      364.44      373.61     18.81 o
  -2  -2  15      711.69      693.80     38.06 o
  -1  -2  15        6.37        5.50      9.53 o
   0  -2  15      564.77      560.19     24.37 o
   1  -2  15       78.10       80.05     12.38 o
   2  -2  15       21.39       11.51      9.63 o
   3  -2  15      288.35      296.69     21.29 o
   4  -2  15      203.72      201.27     26.29 o
   5  -2  15        0.99       -1.00     17.87 o
  -6  -1  15       95.26       59.96     22.29 o
  -5  -1  15       32.49       16.90     12.95 o
  -4  -1  15       43.97       26.61     12.34 o
  -3  -1  15      514.96      523.87     21.11 o
  -2  -1  15       99.87       86.21     13.16 o
  -1  -1  15      668.95      658.28     25.22 o
   0  -1  15      190.63      212.32     14.26 o
   1  -1  15        1.38        3.04      7.39 o
   2  -1  15      522.24      515.51     17.86 o
   3  -1  15      813.21      766.16     21.53 o
   4  -1  15      213.11      234.11     20.25 o
   5  -1  15        3.29       -2.19     34.56 o
   6  -1  15       58.07       45.32     20.62 o
  -6   0  15       87.45       78.28     15.16 o
  -5   0  15      289.66      298.40     19.65 o
  -4   0  15      278.00      316.78     21.69 o
  -3   0  15        0.64       -8.80      9.11 o
  -2   0  15      225.04      200.62     14.09 o
  -1   0  15      240.87      240.91     14.76 o
   0   0  15        1.18       -0.31      6.85 o
   1   0  15      346.01      331.59     14.62 o
   2   0  15      363.87      391.65     15.56 o
   3   0  15      229.75      231.34     12.97 o
   4   0  15       26.00       37.23      9.33 o
   5   0  15       18.38       19.92     11.92 o
   6   0  15      144.56      146.14     23.13 o
  -5   1  15      172.97      174.02     18.00 o
  -4   1  15      420.05      389.45     28.01 o
  -3   1  15       61.21       65.90     12.73 o
  -2   1  15      267.12      251.03     14.89 o
  -1   1  15      132.14      126.83     11.66 o
   0   1  15      283.34      242.52     14.30 o
   1   1  15      765.88      762.76     19.67 o
   2   1  15       46.29       44.60      7.99 o
   3   1  15       82.41       94.96     11.28 o
   4   1  15      312.84      292.37     20.18 o
   5   1  15      275.66      295.40     21.47 o
   6   1  15        0.90      -11.84     14.76 o
   7   1  15      257.32      263.58     42.79 o
  -5   2  15       61.83       49.58     13.34 o
  -4   2  15      163.01      158.03     15.66 o
  -3   2  15      121.54      122.91     14.75 o
  -2   2  15       79.67       72.43     12.00 o
  -1   2  15      386.24      375.63     18.75 o
   0   2  15      204.06      198.91     12.09 o
   1   2  15      339.85      328.97     14.22 o
   2   2  15       50.23       41.34      7.87 o
   3   2  15       55.50       32.22      8.59 o
   4   2  15       50.62       45.50     11.56 o
   5   2  15       49.27       45.67     15.87 o
   6   2  15      328.00      323.46     29.18 o
   7   2  15       66.83       44.19     18.31 o
  -5   3  15       43.06       73.47     22.03 o
  -4   3  15        4.00        4.36     10.44 o
  -3   3  15      351.97      318.97     18.94 o
  -2   3  15      128.50      136.27     13.04 o
  -1   3  15     1509.71     1471.41     58.96 o
   0   3  15       29.08       29.36      7.31 o
   1   3  15      225.40      230.23     12.67 o
   2   3  15       98.46      106.92      9.67 o
   3   3  15        6.98       14.54      8.97 o
   4   3  15       50.52       47.22     15.27 o
   5   3  15      379.94      380.41     28.38 o
   6   3  15      697.32      735.00     39.48 o
   7   3  15        1.40       -6.54     14.96 o
  -4   4  15        1.15        0.97     13.99 o
  -3   4  15      160.26      177.32     25.94 o
  -2   4  15      443.82      410.45     19.82 o
  -1   4  15       15.46       17.14      8.52 o
   0   4  15      306.90      311.32     14.43 o
   1   4  15      212.11      213.69     12.39 o
   2   4  15       69.82       66.12      8.96 o
   3   4  15      256.14      269.79     15.87 o
   4   4  15        9.43       10.90     10.16 o
   5   4  15      104.28      104.28     15.56 o
   6   4  15        3.09        6.54     11.44 o
   7   4  15      182.49      190.41     26.82 o
  -3   5  15      152.59      158.55     20.94 o
  -2   5  15      298.22      316.17     23.54 o
  -1   5  15      125.79      123.94     12.95 o
   0   5  15     1166.33     1157.07     25.65 o
   1   5  15       76.85       82.86      8.03 o
   2   5  15        3.20        4.66      6.70 o
   3   5  15      170.19      168.52     16.95 o
   4   5  15       97.60      106.54     15.34 o
   5   5  15       25.31       39.27     13.86 o
   6   5  15       12.88       12.66     11.94 o
  -2   6  15       44.32       39.02     16.32 o
  -1   6  15      102.71      135.70     18.63 o
   0   6  15      105.39      111.67     13.54 o
   1   6  15      610.39      606.38     18.33 o
   2   6  15       31.44       35.90      9.62 o
   3   6  15       35.26       42.08     10.43 o
   4   6  15      121.49      130.94     21.36 o
   5   6  15       30.48       28.91     12.91 o
   6   6  15      107.92      108.93     18.17 o
  -1   7  15       80.84       85.29     31.41 o
   0   7  15       66.37       51.93     13.57 o
   1   7  15     1099.15     1100.38     45.29 o
   2   7  15      241.29      282.44     26.38 o
   3   7  15       21.70       13.10      9.42 o
   4   7  15       40.89       43.37     13.84 o
   5   7  15       35.16       43.41     14.49 o
  -4  -5  16       60.87       40.87     19.05 o
  -3  -5  16      408.51      433.20     32.97 o
  -2  -5  16      456.30      490.84     35.50 o
  -1  -5  16        0.42        7.30     17.38 o
   0  -5  16       32.28       53.14     20.71 o
   1  -5  16        7.33       -6.98     18.51 o
   2  -5  16        4.88       -5.79     19.76 o
  -5  -4  16       77.20       51.74     27.91 o
  -4  -4  16      225.23      208.86     26.74 o
  -3  -4  16        0.63       -9.76     11.21 o
  -2  -4  16       41.98       52.45     14.21 o
  -1  -4  16      128.62      130.26     17.24 o
   0  -4  16      144.29      148.75     23.90 o
   1  -4  16      599.88      684.89     56.10 o
   2  -4  16       32.74       26.65     20.14 o
   3  -4  16      184.17      183.15     29.34 o
  -5  -3  16       85.41      116.18     31.98 o
  -4  -3  16       80.63       62.64     14.65 o
  -3  -3  16        0.53       -5.87     10.22 o
  -2  -3  16      150.85      157.93     17.14 o
  -1  -3  16      707.67      688.51     49.14 o
   0  -3  16      314.66      301.25     21.16 o
   1  -3  16      248.44      250.55     19.47 o
   2  -3  16       28.32       26.58     17.98 o
   3  -3  16       90.01       73.13     24.19 o
   4  -3  16        0.51      -15.19     18.07 o
  -5  -2  16        4.97       -2.55     12.27 o
  -4  -2  16        6.66        1.41     13.93 o
  -3  -2  16      251.66      266.48     20.12 o
  -2  -2  16       29.22       26.89     11.60 o
  -1  -2  16      596.20      586.75     28.26 o
   0  -2  16      204.68      216.40     18.74 o
   1  -2  16      191.22      202.40     17.61 o
   2  -2  16      560.76      466.26     23.61 o
   3  -2  16        5.25       -6.45     14.66 o
   4  -2  16      206.16      210.59     26.99 o
   5  -2  16      149.22      121.64     25.65 o
  -5  -1  16        5.13       11.78     16.62 o
  -4  -1  16        1.02       -5.29     10.95 o
  -3  -1  16       15.21       10.89     10.60 o
  -2  -1  16       57.81       71.24     12.95 o
  -1  -1  16      411.97      406.36     21.58 o
   0  -1  16      293.19      302.95     19.16 o
   1  -1  16       69.75       70.56     12.10 o
   2  -1  16      140.47      128.87     12.67 o
   3  -1  16      347.59      348.27     21.11 o
   4  -1  16        0.74       -1.56      8.27 o
   5  -1  16        0.55       -1.60     15.98 o
  -5   0  16      119.64      103.71     14.46 o
  -4   0  16       70.22       75.15     14.95 o
  -3   0  16      128.47      141.90     15.67 o
  -2   0  16      591.97      590.41     36.84 o
  -1   0  16        6.70        8.02      8.91 o
   0   0  16      464.89      446.02     18.81 o
   1   0  16        1.33       -0.53      6.58 o
   2   0  16      102.47      103.59     10.45 o
   3   0  16     1151.28     1040.76     32.92 o
   4   0  16       29.65       34.06      9.89 o
   5   0  16       12.40       11.51      9.31 o
   6   0  16       57.84       63.78     30.37 o
  -5   1  16        7.62       -7.05     10.48 o
  -4   1  16       56.59       61.02     14.30 o
  -3   1  16       89.31      105.67     14.32 o
  -2   1  16       40.93       40.35     13.48 o
  -1   1  16      260.36      244.31     17.14 o
   0   1  16      161.01      162.72     12.68 o
   1   1  16      271.54      283.71     14.31 o
   2   1  16      217.27      188.80     12.32 o
   3   1  16      235.37      213.51     14.83 o
   4   1  16      567.57      551.63     22.07 o
   5   1  16       35.05       39.29     16.55 o
   6   1  16        0.57        6.76     15.49 o
  -5   2  16      242.34      263.28     20.86 o
  -4   2  16      276.11      253.15     18.82 o
  -3   2  16      121.30      131.96     16.24 o
  -2   2  16       33.33       28.82     10.39 o
  -1   2  16      155.57      152.02     16.03 o
   0   2  16        1.33        1.64      7.12 o
   1   2  16      717.38      724.46     19.85 o
   2   2  16       15.66       28.13      7.74 o
   3   2  16        3.02        4.01      7.45 o
   4   2  16      382.37      341.54     21.09 o
   5   2  16      113.04      116.96     20.40 o
   6   2  16        4.49       13.69     15.84 o
  -4   3  16       24.49        5.01     10.62 o
  -3   3  16        5.87        7.86      9.45 o
  -2   3  16      131.14      122.27     14.71 o
  -1   3  16       10.96       20.38     11.07 o
   0   3  16      395.87      384.90     17.71 o
   1   3  16       52.74       47.39      8.50 o
   2   3  16      222.65      237.14     13.23 o
   3   3  16      224.70      232.75     15.44 o
   4   3  16      240.02      216.09     23.34 o
   5   3  16      494.01      507.46     32.93 o
   6   3  16       52.10       61.36     24.80 o
  -4   4  16      120.84      130.94     20.31 o
  -3   4  16       81.16       84.53     16.63 o
  -2   4  16       84.00       89.34     12.64 o
  -1   4  16      164.03      165.45     14.08 o
   0   4  16       48.56       60.99     10.01 o
   1   4  16       22.64       16.78      7.47 o
   2   4  16      319.47      314.66     16.55 o
   3   4  16       37.47       44.90      8.92 o
   4   4  16       34.29       46.18     12.86 o
   5   4  16        2.73        6.77     11.08 o
   6   4  16       18.15       25.26     16.43 o
  -3   5  16      164.80      138.16     20.45 o
  -2   5  16        1.88        4.09     12.61 o
  -1   5  16      117.78      119.96     13.50 o
   0   5  16      205.95      207.86     14.75 o
   1   5  16       87.42       94.71      9.68 o
   2   5  16       21.63       31.28      8.26 o
   3   5  16      110.40      105.57     12.97 o
   4   5  16       40.38       56.10     13.71 o
   5   5  16       49.96       37.40     13.35 o
   6   5  16      309.93      301.35     24.68 o
  -2   6  16       27.92       45.54     16.95 o
  -1   6  16        1.56       14.62     13.56 o
   0   6  16      291.75      268.64     20.98 o
   1   6  16       70.73       59.74     17.35 o
   2   6  16        1.23        4.56      7.67 o
   3   6  16       27.80       28.90     10.13 o
   4   6  16       74.99       71.87     15.04 o
   5   6  16       98.20       93.03     17.07 o
   6   6  16       71.12       85.33     29.66 o
   0   7  16      211.17      224.68     19.19 o
   2   7  16       17.84       20.37     18.62 o
   3   7  16       10.39       15.20     10.14 o
   4   7  16       21.04       34.61     14.06 o
  -3  -5  17      205.25      176.80     21.29 o
  -2  -5  17       67.25       71.61     24.40 o
  -1  -5  17       54.84       49.58     21.03 o
   0  -5  17       16.30       13.71     19.16 o
   1  -5  17       14.78        8.83     20.06 o
  -4  -4  17      209.68      219.38     27.81 o
  -3  -4  17       25.48       15.10     13.48 o
  -2  -4  17      145.02      130.25     18.14 o
  -1  -4  17       26.73       26.43     13.24 o
   0  -4  17      275.39      251.45     47.93 o
   1  -4  17        2.66       -4.26     18.50 o
   2  -4  17       63.97       70.07     61.88 o
   3  -4  17       56.06       23.74     22.58 o
  -5  -3  17      157.11      133.09     34.26 o
  -4  -3  17      278.84      271.23     27.57 o
  -3  -3  17       76.30       85.91     15.17 o
  -2  -3  17      216.31      226.31     19.98 o
  -1  -3  17       20.26       24.62     12.49 o
   0  -3  17      167.20      166.06     23.76 o
   1  -3  17       40.94       48.59     18.65 o
   2  -3  17        2.07        6.66     16.86 o
   3  -3  17        0.86      -11.08     16.96 o
   4  -3  17       20.36       33.71     21.83 o
  -5  -2  17       24.69       30.47     17.67 o
  -4  -2  17       14.00        1.80     14.01 o
  -3  -2  17      269.99      308.24     22.09 o
  -2  -2  17       90.13       89.62     15.01 o
  -1  -2  17      241.05      235.25     19.57 o
   0  -2  17      121.64      133.63     16.14 o
   1  -2  17      764.39      708.67     28.49 o
   2  -2  17       29.12       34.32     11.99 o
   3  -2  17      165.20      159.38     24.08 o
   4  -2  17       64.63       52.63     21.00 o
   5  -2  17      405.72      404.16     54.20 o
  -5  -1  17       67.84       91.94     38.26 o
  -4  -1  17       73.81       87.61     19.15 o
  -3  -1  17      200.79      192.59     22.27 o
  -2  -1  17       95.81       98.32     14.39 o
  -1  -1  17      648.71      649.83     35.01 o
   0  -1  17       49.66       49.95     11.83 o
   1  -1  17       45.06       50.68     12.28 o
   2  -1  17      229.35      222.47     16.04 o
   3  -1  17       32.52       29.06      9.85 o
   4  -1  17        2.72        4.19      9.22 o
   5  -1  17        0.51      -15.64     16.93 o
  -5   0  17       72.41       87.05     14.67 o
  -4   0  17       82.53      106.98     20.14 o
  -3   0  17        1.20       -7.87     11.82 o
  -2   0  17      183.98      206.20     17.40 o
  -1   0  17      294.23      276.01     19.16 o
   0   0  17      277.23      290.88     19.18 o
   1   0  17      208.88      233.01     15.50 o
   2   0  17     1324.26     1193.86     26.28 o
   3   0  17       72.63       87.76     12.02 o
   4   0  17      184.34      195.23     16.04 o
   5   0  17        1.29        7.70      9.73 o
   6   0  17      184.13      210.33     41.65 o
  -5   1  17      285.06      304.11     21.53 o
  -4   1  17       47.28       60.81     14.55 o
  -3   1  17       49.47       39.63     14.85 o
  -2   1  17       66.57       71.66     16.25 o
  -1   1  17        0.61       -6.94      8.21 o
   0   1  17      812.12      773.21     27.58 o
   1   1  17      604.50      566.10     18.84 o
   2   1  17       27.60       25.30      7.72 o
   3   1  17      121.54      129.04     13.34 o
   4   1  17        0.89       -4.89      7.38 o
   5   1  17        1.46       -3.12      9.69 o
   6   1  17       61.41       90.46     25.61 o
  -4   2  17       34.13       34.27     12.10 o
  -3   2  17      115.55      114.84     18.48 o
  -2   2  17       11.06       19.31     12.97 o
  -1   2  17       60.56       70.83     12.34 o
   0   2  17      646.87      588.51     30.97 o
   1   2  17      286.31      314.47     15.00 o
   2   2  17       26.32       33.89      8.08 o
   3   2  17      502.74      430.11     19.67 o
   4   2  17        0.73       -7.41      7.41 o
   5   2  17      258.20      238.35     26.70 o
   6   2  17      199.59      212.72     27.12 o
  -4   3  17       21.58       32.98     14.50 o
  -3   3  17        1.00        9.37      9.87 o
  -2   3  17       88.22       94.30     17.51 o
  -1   3  17      200.25      197.05     21.14 o
   0   3  17        1.41        1.65      8.36 o
   1   3  17       57.15       63.67      9.40 o
   2   3  17      265.48      278.56     16.42 o
   3   3  17       35.79       36.12      9.39 o
   4   3  17      395.42      387.43     29.21 o
   5   3  17      236.73      217.20     25.56 o
   6   3  17       28.46       17.50     31.67 o
  -3   4  17       74.60       71.63     20.71 o
  -2   4  17      221.44      201.96     18.92 o
  -1   4  17      110.41       94.85     13.95 o
   0   4  17       36.52       32.21     12.66 o
   1   4  17       46.99       48.15      9.58 o
   2   4  17       12.07       16.75      8.60 o
   3   4  17       68.84       80.70     13.95 o
   4   4  17      977.77      929.24     42.05 o
   5   4  17        7.36       14.75     14.50 o
   6   4  17       27.04       28.47     17.70 o
  -2   5  17        0.65        9.79     12.75 o
  -1   5  17        0.57       -1.55      9.77 o
   0   5  17        0.85        5.11      9.27 o
   1   5  17        0.58       -1.02      6.81 o
   2   5  17       52.88       46.43      9.18 o
   3   5  17      424.11      443.62     21.83 o
   4   5  17      184.40      172.65     18.96 o
   5   5  17      185.35      176.19     20.06 o
   6   5  17       70.76       84.45     17.45 o
  -1   6  17        2.49        4.33     16.23 o
   0   6  17       31.09       36.04     17.00 o
   1   6  17        0.53       12.94      9.04 o
   2   6  17      226.08      215.08     16.51 o
   3   6  17        0.73        2.33      8.27 o
   4   6  17       35.32       35.46     11.07 o
   5   6  17      193.93      193.65     21.32 o
   3   7  17        7.58       15.42     10.23 o
   4   7  17       21.30       26.67     11.31 o
  -2  -5  18       84.31       92.21     23.69 o
  -1  -5  18        1.95       -3.33     17.98 o
   0  -5  18      104.39       83.45     24.99 o
  -4  -4  18      141.57      125.70     24.85 o
  -3  -4  18        3.73        2.74     13.64 o
  -2  -4  18        1.92        0.22     12.80 o
  -1  -4  18       65.31       63.36     20.91 o
   0  -4  18        6.82       -4.09     17.37 o
   1  -4  18       22.00       13.91     19.79 o
   2  -4  18       44.30       46.39     22.46 o
  -4  -3  18        8.68       17.85     17.25 o
  -3  -3  18       21.11       24.99     13.25 o
  -2  -3  18       52.99       60.59     14.57 o
  -1  -3  18      175.72      172.17     18.77 o
   0  -3  18       19.22       30.60     12.72 o
   1  -3  18      336.24      297.35     59.87 o
   2  -3  18        2.67        1.35     16.92 o
   3  -3  18       29.49       22.21     20.41 o
  -5  -2  18       12.83        7.39     22.84 o
  -4  -2  18       26.79       40.54     18.06 o
  -3  -2  18      165.40      165.63     18.49 o
  -2  -2  18      170.99      185.21     18.65 o
  -1  -2  18       94.88      105.61     16.00 o
   0  -2  18      273.63      265.30     20.38 o
   1  -2  18       11.22       13.60     11.26 o
   2  -2  18        3.27        7.41     11.07 o
   3  -2  18       37.03       34.32     18.88 o
   4  -2  18      236.61      246.48     30.84 o
  -5  -1  18       14.05        5.79     20.23 o
  -4  -1  18       94.31       93.08     28.81 o
  -3  -1  18       46.87       53.71     16.36 o
  -2  -1  18      257.96      276.64     20.92 o
  -1  -1  18      220.49      218.40     18.75 o
   0  -1  18      148.26      134.80     15.64 o
   1  -1  18      107.81       89.47     14.48 o
   2  -1  18      104.42      108.01     13.68 o
   3  -1  18      173.30      194.74     16.46 o
   4  -1  18        2.39        4.72     10.79 o
   5  -1  18      135.82      162.91     27.21 o
  -5   0  18      111.35       91.27     22.90 o
  -4   0  18       71.25       75.47     18.53 o
  -3   0  18      334.13      364.56     28.78 o
  -2   0  18      216.62      203.27     23.35 o
  -1   0  18      325.03      328.22     21.05 o
   0   0  18       44.51       57.98     11.88 o
   1   0  18      290.01      264.64     19.55 o
   2   0  18      160.06      165.27     14.58 o
   3   0  18      280.77      297.91     18.31 o
   4   0  18      206.90      209.96     17.05 o
   5   0  18      315.99      369.14     21.99 o
  -4   1  18      275.21      271.35     28.45 o
  -3   1  18      336.09      352.83     28.40 o
  -2   1  18        0.93        0.67     10.34 o
  -1   1  18       12.42       11.79      9.47 o
   0   1  18       76.82       84.14     13.02 o
   1   1  18      514.68      555.46     25.26 o
   2   1  18       40.97       48.74      9.48 o
   3   1  18       41.59       53.98     11.45 o
   4   1  18      124.46      136.52     14.58 o
   5   1  18       75.73       99.62     16.02 o
   6   1  18       42.34       74.72     16.07 o
  -4   2  18      145.25      146.59     19.34 o
  -3   2  18        2.21        2.26     13.41 o
  -2   2  18      194.26      201.67     23.00 o
  -1   2  18       60.75       39.84     13.24 o
   0   2  18      518.71      516.33     29.49 o
   1   2  18      490.98      522.13     26.55 o
   2   2  18      833.68      773.36     25.27 o
   3   2  18       84.70       84.74     11.84 o
   4   2  18       32.99       29.08     10.15 o
   5   2  18       64.89       42.43     13.16 o
   6   2  18      596.26      586.53     55.67 o
  -4   3  18       22.80       11.97     16.26 o
  -3   3  18       17.01       16.38     12.48 o
  -2   3  18      213.14      258.69     25.16 o
  -1   3  18       61.24       76.08     16.18 o
   0   3  18      134.71      136.37     14.74 o
   1   3  18      110.11      106.64     12.42 o
   2   3  18      204.66      220.78     15.57 o
   3   3  18       92.06       87.27     11.98 o
   4   3  18        3.09       -0.30      9.08 o
   5   3  18      118.84      135.65     22.64 o
   6   3  18        4.39       11.92     17.65 o
  -3   4  18       50.98       70.55     20.90 o
  -2   4  18        0.52       -0.47     10.32 o
  -1   4  18      333.36      315.76     21.94 o
   0   4  18      169.44      186.76     21.18 o
   1   4  18      160.47      177.81     14.68 o
   2   4  18       61.52       61.37     10.90 o
   3   4  18      601.62      555.29     27.11 o
   4   4  18      159.58      155.57     17.98 o
   5   4  18       18.01       19.89     15.90 o
   6   4  18        0.75        4.48     17.98 o
  -2   5  18       18.38       52.86     19.16 o
  -1   5  18      109.22      113.65     17.34 o
   0   5  18       34.00       34.12     11.02 o
   1   5  18       45.46       56.43      9.79 o
   2   5  18       91.61       94.26     13.88 o
   3   5  18       56.74       59.25     13.06 o
   4   5  18      190.96      178.09     16.72 o
   5   5  18       61.45       78.03     20.47 o
  -1   6  18        9.52       31.29     18.86 o
   0   6  18       14.89       34.80     16.98 o
   1   6  18       95.29      122.72     14.27 o
   2   6  18      119.54      109.42     14.35 o
   3   6  18        1.36        2.01      9.45 o
   4   6  18      162.85      158.11     19.79 o
   5   6  18      104.20      110.65     18.72 o
   3   7  18       86.41      101.87     23.07 o
  -3  -4  19       38.47       32.95     15.41 o
  -2  -4  19        0.68      -10.96     12.39 o
  -1  -4  19        0.47      -15.87     15.87 o
   0  -4  19       24.26       10.82     19.83 o
   1  -4  19        1.50        2.68     19.09 o
  -4  -3  19      141.37      152.90     33.36 o
  -3  -3  19       70.30       93.75     17.49 o
  -2  -3  19       90.16       83.71     16.79 o
  -1  -3  19        1.65       -3.93     12.03 o
   0  -3  19      188.64      176.34     19.67 o
   1  -3  19      194.85      175.38     26.83 o
   2  -3  19       33.95       25.35     20.19 o
   3  -3  19        1.07      -18.63     18.63 o
  -4  -2  19       62.70       38.74     18.10 o
  -3  -2  19       42.09       33.34     14.40 o
  -2  -2  19       25.34       32.76     13.51 o
  -1  -2  19       25.87       32.26     13.23 o
   0  -2  19        8.39       -1.08     10.39 o
   1  -2  19      120.94      118.05     16.25 o
   2  -2  19        7.34       22.34     12.02 o
   3  -2  19       64.64       54.43     21.36 o
   4  -2  19        0.53        1.22     18.50 o
  -4  -1  19       25.37       29.02     16.49 o
  -3  -1  19       21.23       17.61     15.18 o
  -2  -1  19      100.06      108.81     15.66 o
  -1  -1  19      616.48      638.42     28.61 o
   0  -1  19        7.67        4.53      9.89 o
   1  -1  19      110.49      114.74     15.30 o
   2  -1  19       70.34       51.75     12.85 o
   3  -1  19       17.42       14.70     10.49 o
   4  -1  19       17.65        9.14     17.76 o
  -4   0  19        7.93       -1.74     16.20 o
  -3   0  19      176.95      189.35     23.76 o
  -2   0  19       12.37        6.11     12.85 o
  -1   0  19      102.90      109.99     15.51 o
   0   0  19      145.76      174.83     17.41 o
   1   0  19        7.93       10.51     10.54 o
   2   0  19       83.71       94.50     13.01 o
   3   0  19       68.36       76.45     12.78 o
   4   0  19      296.21      370.76     21.41 o
   5   0  19       10.22       12.29     11.25 o
  -4   1  19      153.96      148.70     24.59 o
  -3   1  19       47.31       18.76     15.76 o
  -2   1  19       43.81       48.13     14.97 o
  -1   1  19        0.89       -0.04      9.68 o
   0   1  19      645.18      614.66     29.39 o
   1   1  19       15.24       19.99      9.94 o
   2   1  19      115.28      118.22     13.49 o
   3   1  19       39.25       36.58     10.70 o
   4   1  19       26.20       24.61     10.41 o
   5   1  19       39.01       42.83     14.64 o
  -4   2  19      158.78      184.94     21.45 o
  -3   2  19      142.88      138.45     22.68 o
  -2   2  19      232.15      225.29     24.73 o
  -1   2  19      140.23      131.64     19.22 o
   0   2  19      141.25      146.27     15.85 o
   1   2  19      289.13      261.73     17.17 o
   2   2  19      113.24      117.96     13.36 o
   3   2  19       43.05       49.78     11.18 o
   4   2  19       43.12       48.93     11.37 o
   5   2  19      674.47      681.40     32.53 o
  -3   3  19       50.89       41.87     14.37 o
  -2   3  19       89.29       74.46     18.03 o
  -1   3  19      158.86      154.14     20.98 o
   0   3  19        9.48        8.16      9.54 o
   1   3  19      270.69      286.52     17.72 o
   2   3  19        0.63        8.00      8.40 o
   3   3  19       88.75       98.91     13.03 o
   4   3  19      276.62      274.34     23.22 o
   5   3  19       19.07       34.91     13.69 o
  -2   4  19      260.59      265.00     22.76 o
  -1   4  19      171.22      178.68     22.40 o
   0   4  19      228.25      239.21     31.70 o
   1   4  19       94.66      102.48     13.05 o
   2   4  19      143.54      136.88     14.01 o
   3   4  19      426.47      378.67     23.88 o
   4   4  19      318.43      320.11     23.64 o
   5   4  19       21.62       34.25     18.44 o
  -1   5  19        1.29        4.90     11.16 o
   0   5  19       53.92       60.33     13.47 o
   1   5  19        0.61        1.97      9.62 o
   2   5  19      330.35      340.25     19.58 o
   3   5  19       79.70       93.32     15.30 o
   4   5  19       33.29       28.85     12.76 o
   5   5  19      148.53      154.01     25.01 o
   0   6  19       33.36       39.36     18.12 o
   1   6  19      351.07      332.71     20.56 o
   2   6  19      423.51      400.42     24.89 o
   3   6  19       78.24       64.63     13.06 o
   4   6  19       28.23       14.84     11.38 o
  -1  -4  20       28.82       19.78     21.87 o
   0  -4  20        3.53       -4.07     30.32 o
  -3  -3  20      102.73      102.26     18.23 o
  -2  -3  20      122.93      119.24     18.73 o
  -1  -3  20       20.10       15.82     16.96 o
   0  -3  20      133.74      118.24     18.56 o
   1  -3  20       48.08       49.19     21.59 o
   2  -3  20       11.95       -1.37     19.10 o
  -3  -2  20       41.69       52.40     19.14 o
  -2  -2  20       24.30       18.49     12.86 o
  -1  -2  20       65.28       68.73     15.32 o
   0  -2  20       75.22       96.81     16.33 o
   1  -2  20       19.38       16.91     12.62 o
   2  -2  20       44.65       48.12     13.67 o
   3  -2  20        1.21       -5.59     17.21 o
  -4  -1  20      124.61      121.93     24.51 o
  -3  -1  20       35.96       43.82     17.73 o
  -2  -1  20      224.87      236.09     20.95 o
  -1  -1  20      321.15      320.56     23.29 o
   0  -1  20       32.97       37.51     13.46 o
   1  -1  20       17.60       12.80     10.82 o
   2  -1  20       38.71       59.98     14.14 o
   3  -1  20       59.32       43.95     12.61 o
   4  -1  20      458.15      469.02     38.09 o
  -4   0  20       26.51       38.08     18.06 o
  -3   0  20        4.85       -5.30     14.46 o
  -2   0  20       33.54       34.58     15.38 o
  -1   0  20        0.95        9.21     11.40 o
   0   0  20        2.85        1.38      9.91 o
   1   0  20      175.93      159.66     17.55 o
   2   0  20        0.56        1.80      9.56 o
   3   0  20      252.12      286.26     19.56 o
   4   0  20       43.99       33.04     12.38 o
  -4   1  20        1.86       -9.24     22.08 o
  -3   1  20      286.06      291.96     28.97 o
  -2   1  20        0.61        2.68     13.16 o
  -1   1  20       30.90       33.28     12.12 o
   0   1  20      154.37      172.37     17.59 o
   1   1  20      367.38      401.65     23.85 o
   2   1  20      188.75      173.80     15.88 o
   3   1  20       31.60       16.22      9.80 o
   4   1  20        6.08        4.70     10.18 o
   5   1  20      100.53      132.68     18.86 o
  -3   2  20       33.83       24.71     16.37 o
  -2   2  20       18.14        9.93     13.85 o
  -1   2  20       29.40       32.82     14.64 o
   0   2  20      124.39      130.54     16.34 o
   1   2  20       35.81       41.10     10.97 o
   2   2  20      485.93      492.88     22.45 o
   3   2  20        2.19        6.20      9.40 o
   4   2  20       22.16       45.86     11.68 o
   5   2  20       46.71       30.61     14.15 o
  -3   3  20       79.26       92.53     17.23 o
  -2   3  20      188.03      216.82     27.67 o
  -1   3  20       63.49       82.41     18.15 o
   0   3  20      275.26      256.86     24.73 o
   1   3  20       34.32       44.47     10.92 o
   2   3  20      107.11      116.97     14.10 o
   3   3  20       24.39       25.91     10.32 o
   4   3  20        1.20       -0.27     11.11 o
   5   3  20       10.89       12.19     12.42 o
  -2   4  20      154.50      138.26     19.07 o
  -1   4  20      113.26       85.06     21.98 o
   0   4  20      152.28      142.72     31.30 o
   1   4  20      102.35      109.54     13.52 o
   2   4  20       20.38       16.87     10.07 o
   3   4  20      272.25      272.90     22.12 o
   4   4  20      184.01      194.50     20.83 o
   5   4  20      250.18      294.50     25.51 o
  -1   5  20      107.74       91.53     16.39 o
   0   5  20        3.89       14.79     10.70 o
   1   5  20      116.08      143.55     18.04 o
   2   5  20        1.21        7.62     10.77 o
   3   5  20      110.11      118.37     17.60 o
   4   5  20      120.53      115.03     18.35 o
   1   6  20      132.35      142.14     16.26 o
   2   6  20      336.56      303.54     36.96 o
   3   6  20       32.09       51.75     15.02 o
  -2  -3  21       68.28       59.03     17.60 o
  -1  -3  21        0.56        1.12     13.53 o
   0  -3  21        5.99       -0.53     13.37 o
   1  -3  21      237.89      246.30     35.09 o
  -3  -2  21       12.06       21.37     17.98 o
  -2  -2  21      163.66      166.09     20.42 o
  -1  -2  21       50.43       32.32     13.85 o
   0  -2  21       83.21       74.23     16.49 o
   1  -2  21        9.84       -1.19     11.96 o
   2  -2  21       17.81       -0.83     18.45 o
  -3  -1  21        0.52       -1.59     16.35 o
  -2  -1  21      242.83      267.62     29.63 o
  -1  -1  21      490.06      504.43     28.52 o
   0  -1  21      114.53      132.37     17.81 o
   1  -1  21       20.87       29.61     13.19 o
   2  -1  21       36.90       27.82     13.56 o
   3  -1  21      151.68      162.65     17.71 o
  -3   0  21       84.31       79.75     21.48 o
  -2   0  21       33.49       27.40     15.11 o
  -1   0  21      135.18      156.24     22.21 o
   0   0  21       25.57       11.20     11.63 o
   1   0  21        0.54       -3.03      9.90 o
   2   0  21        0.58        1.99     10.05 o
   3   0  21       12.06       16.07     11.38 o
   4   0  21       13.36       10.28     11.07 o
  -3   1  21      280.32      332.12     34.71 o
  -2   1  21       27.09       19.59     16.15 o
  -1   1  21       87.05       92.13     18.54 o
   0   1  21      192.74      196.07     19.38 o
   1   1  21      198.45      231.52     20.23 o
   2   1  21       11.22       12.34     10.08 o
   3   1  21       57.11       51.95     12.64 o
   4   1  21      132.77      140.43     16.82 o
  -3   2  21        3.05       13.03     16.26 o
  -2   2  21       36.48       22.33     15.33 o
  -1   2  21        1.72        2.06     11.89 o
   0   2  21        2.62        7.74     10.23 o
   1   2  21      107.53       97.00     15.37 o
   2   2  21       33.21       24.81     10.74 o
   3   2  21       36.58       40.23     11.38 o
   4   2  21        0.60        7.02     11.87 o
   5   2  21        0.57        8.77     17.53 o
  -2   3  21       77.58       67.57     19.53 o
  -1   3  21       26.10       30.06     14.28 o
   0   3  21      125.87      146.96     21.55 o
   1   3  21      186.76      202.24     16.98 o
   2   3  21      125.33      150.66     15.71 o
   3   3  21       31.57       24.73     10.84 o
   4   3  21       61.98       53.07     14.85 o
  -1   4  21       25.72       11.98     13.92 o
   0   4  21      124.35      114.89     20.65 o
   1   4  21        1.20        6.29      9.30 o
   2   4  21      101.16      133.30     15.43 o
   3   4  21       55.99       47.68     14.74 o
   4   4  21      161.13      206.87     22.18 o
   0   5  21        2.76       13.66     11.87 o
   1   5  21       68.34       73.38     15.92 o
   2   5  21      279.09      310.45     23.62 o
   3   5  21       73.76       91.37     16.89 o
  -2  -2  22       19.31       13.60     20.30 o
  -1  -2  22      127.74      142.73     20.40 o
   0  -2  22       10.04       17.18     13.71 o
   1  -2  22      118.37      149.58     20.59 o
  -2  -1  22      417.95      406.76     74.53 o
  -1  -1  22       41.89       48.58     15.04 o
   0  -1  22       17.52       28.76     13.13 o
   1  -1  22       33.68       35.05     14.03 o
   2  -1  22       94.77      115.77     18.37 o
   3  -1  22       20.20       34.25     17.56 o
  -2   0  22      168.26      175.54     25.34 o
  -1   0  22        1.80        9.53     12.09 o
   0   0  22      137.13      139.06     17.76 o
   1   0  22        4.00        6.46     10.96 o
   2   0  22       72.12       74.40     15.47 o
   3   0  22       41.22       46.56     13.43 o
  -2   1  22       10.13       14.91     15.56 o
  -1   1  22      418.90      409.28     43.78 o
   0   1  22      111.20      109.53     16.54 o
   1   1  22        0.61       14.26     11.78 o
   2   1  22      217.66      232.68     18.99 o
   3   1  22       58.74       43.86     12.87 o
   4   1  22       44.70       59.08     13.98 o
  -2   2  22       12.52        6.97     14.35 o
  -1   2  22      202.62      219.95     60.03 o
   0   2  22        2.68       13.40     11.73 o
   1   2  22      143.38      123.64     17.27 o
   2   2  22       17.51       27.73     11.26 o
   3   2  22        0.80       -3.03     10.13 o
   4   2  22       14.96       27.48     13.86 o
  -1   3  22       81.95       98.93     24.09 o
   0   3  22      706.82      712.31     61.45 o
   1   3  22      198.40      202.09     26.26 o
   2   3  22       85.37      102.94     14.95 o
   3   3  22       51.89       75.30     13.78 o
   4   3  22      105.02       87.44     17.47 o
   0   4  22      169.21      169.28     24.27 o
   1   4  22       24.71       30.08     15.89 o
   2   4  22        2.62        6.59     10.75 o
   3   4  22       20.04       27.89     13.87 o
   2   5  22      322.57      344.35     53.59 o
  -1  -1  23        0.59       -1.67     13.22 o
   0  -1  23        8.64        9.21     13.50 o
   1  -1  23      162.32      173.10     21.41 o
  -2   0  23       76.14       66.24     26.96 o
  -1   0  23       65.33       66.99     16.22 o
   0   0  23       63.00       84.54     16.80 o
   1   0  23       57.30       56.97     14.83 o
   2   0  23       22.50       26.17     14.16 o
  -1   1  23        9.01        8.73     14.17 o
   0   1  23       77.90      103.32     16.98 o
   1   1  23        4.75        3.49     11.93 o
   2   1  23      338.08      386.69     26.97 o
   3   1  23       34.92       33.63     13.07 o
  -1   2  23        1.25        1.71     14.24 o
   0   2  23       40.01       48.85     17.55 o
   1   2  23       42.09       38.92     14.70 o
   2   2  23      270.54      300.26     27.47 o
   3   2  23       50.45       63.88     14.32 o
   0   3  23      235.08      236.53     27.00 o
   1   3  23        2.52       17.83     12.79 o
   2   3  23        3.32       -0.67     10.68 o
   3   3  23       67.76       69.16     14.47 o
   1   4  23       71.67       72.68     25.54 o
   2   4  23        8.17       15.83     12.70 o
   0   0  24       51.69       39.09     19.33 o
   1   0  24      123.90      203.31     36.29 o
   0   1  24        4.52       16.36     13.53 o
   1   1  24      253.50      268.24     23.74 o
   2   1  24      120.01      148.11     30.42 o
   0   2  24       90.31      102.58     27.20 o
   1   2  24       72.18       54.82     15.30 o
   2   2  24      121.19      165.96     34.64 o
 
